# Supplementary material for: Temporal sex specific brain gene expression pattern during early rat embryonic development
Source: Front Cell Dev Biol. 2024 Jun 19;12:1343800. doi: 10.3389/fcell.2024.1343800 (PMC11219815; doi:10.3389/fcell.2024.1343800)
Supplement: Supplementary file 1 [file Table2.XLSX]

## Sheet: E12
Feature ID	Total counts	P-value (Male vs. Female)	FDR step up (Male vs. Female)	Ratio (Male vs. Female)	Fold change (Male vs. Female)	LSMean(Male) (Male vs. Female)	LSMean(Female) (Male vs. Female)
Kdm5d	112.016	0	0	371357	371357	37.1357	0.0001
Kdm5d	57.4225	0	0	190705	190705	19.0705	0.0001
Eif2s3y	342.982	3.64153e-14	5.40734e-11	190241	190241	114.25	0.000600554
Eif2s3y	26.6373	0	0	88753.9	88753.9	8.87539	0.0001
AC241873.1	56.5005	1.2933e-05	0.00704157	13403.2	13403.2	18.7325	0.00139761
Ddx3	245.95	0	0	1285.06	1285.06	80.9869	0.0630217
AC241873.1	20.8979	0	0	46.5828	46.5828	6.73338	0.144547
AC239701.1	56.8349	0	0	5.04335	5.04335	15.7214	3.11724
Nrg1	10.4342	1.99307e-06	0.00141542	3.70768	3.70768	2.55978	0.690399
App	18.4464	1.9689e-05	0.00974546	3.04856	3.04856	4.5123	1.48014
Ssx2ip	10.34	0	0	2.81876	2.81876	2.52274	0.894981
LOC102548286	13.981	6.05262e-05	0.0237337	1.90964	1.90964	3.02045	1.58168
Smarce1	134.461	6.59245e-07	0.000538405	1.75249	1.75249	28.3875	16.1984
Tox4	23.4682	0.000433929	0.095781	1.71015	1.71015	4.8878	2.85811
Etnk2	28.3957	1.08416e-06	0.000804936	1.70672	1.70672	5.93983	3.48027
Il1r1	12.8728	0.000307637	0.0738962	1.70236	1.70236	2.67785	1.57302
Nlgn1	39.586	4.7351e-07	0.000407069	1.67467	1.67467	8.22834	4.91341
Dnaja3	122.975	1.75693e-12	2.39147e-09	1.65369	1.65369	25.4921	15.4153
Arid1b	45.979	2.95288e-06	0.00200968	1.64862	1.64862	9.49167	5.75733
Foxo4	64.4408	0.000197685	0.0523343	1.62919	1.62919	13.2042	8.10474
Fancm	15.7808	0.000198648	0.0523343	1.51455	1.51455	3.14787	2.07842
Sumf2	18.3623	6.10269e-05	0.0237337	0.664775	-1.50427	2.4311	3.65703
Pbdc1	427.921	1.54587e-09	1.80359e-06	0.66003	-1.51508	56.6022	85.757
Sned1	10.02	0.000261962	0.0658289	0.657898	-1.51999	1.31724	2.00219
Pgm2	54.2358	7.74784e-05	0.0282298	0.651808	-1.53419	7.10239	10.8964
Apbb2	13.9503	0.000100147	0.0327162	0.626484	-1.59621	1.77845	2.83879
Eif2s3	2396.48	0	0	0.621696	-1.6085	306.11	492.378
Kdm6a	272.758	6.66134e-16	1.20896e-12	0.607669	-1.64563	34.3198	56.4778
Enpp1	24.2909	3.90694e-08	3.75388e-05	0.579608	-1.7253	2.95744	5.10249
Sncaip	71.1752	5.61561e-05	0.0235193	0.574412	-1.74091	8.57775	14.9331
Pcm1	13.7422	4.63425e-05	0.0204584	0.545833	-1.83206	1.59756	2.92683
Enox2	17.5059	7.47266e-07	0.000581231	0.525354	-1.90348	1.98956	3.78708
LOC100361087	19.7098	8.44425e-05	0.0288388	0.49102	-2.03658	2.12433	4.32636
Cyp2j4	10.5504	0.000381476	0.0882045	0.38254	-2.6141	0.94475	2.46968
Cyp26b1	14.4702	0.000182643	0.0514359	0.327379	-3.05456	1.12423	3.43403
Sst	14.8619	3.75703e-09	4.09115e-06	0.168801	-5.92413	0.654693	3.87848
AABR07039356.2	14.5201	1.07692e-14	1.75904e-11	0.160722	-6.22194	0.639399	3.97831
AABR07039356.2	18.8604	0.000149237	0.0435293	0.000175872	-5685.97	0.00108976	6.19631

## Sheet: E13
Feature ID	Total counts	P-value (Male vs. Female)	FDR step up (Male vs. Female)	Ratio (Male vs. Female)	Fold change (Male vs. Female)	LSMean(Male) (Male vs. Female)	LSMean(Female) (Male vs. Female)
Kdm5d	121.387	0	0	160237	160237	40.3599	0.000251876
Eif2s3y	307.267	1.46807e-10	5.92382e-08	125856	125856	102.369	0.00081338
Eif2s3y	22.1364	0	0	73767.5	73767.5	7.37675	0.0001
Ddx3	18.9143	0	0	63042.7	63042.7	6.30427	0.0001
Kdm5d	71.1045	6.56316e-11	2.84694e-08	37370	37370	23.6845	0.000633785
Ddx3	307.358	1.48294e-08	4.08422e-06	19859.7	19859.7	102.322	0.00515223
AC241873.1	63.4896	9.04817e-08	1.98728e-05	14743.5	14743.5	21.0796	0.00142976
AC241873.1	26.6888	0	0	61.38	61.38	8.68001	0.141414
Nfyc	10.5476	0.00181254	0.0659317	3.0984	3.0984	2.52318	0.81435
Mx2	10.6102	0.000352796	0.0203368	3.09202	3.09202	2.57453	0.832638
Smg6	15.9976	0.000259764	0.0161547	2.94395	2.94395	3.88915	1.32107
AC239701.1	54.7827	0	0	2.85295	2.85295	13.461	4.71827
Thumpd2	14.5995	1.63875e-07	3.51036e-05	2.52223	2.52223	3.43264	1.36095
RF00017	16.1209	0	0	2.50344	2.50344	3.83409	1.53153
Neurod6	44.9966	6.01992e-06	0.000747585	2.38924	2.38924	10.4154	4.35927
Fam13c	12.0397	0.000225588	0.0144435	2.38454	2.38454	2.77058	1.16189
Ppp2r2b	24.844	3.23319e-12	1.80965e-09	2.11105	2.11105	5.59684	2.65122
Neurod2	43.395	1.95206e-06	0.000287035	2.05443	2.05443	9.62222	4.68364
Gsx2	48.8748	1.69337e-05	0.00183636	2.02731	2.02731	10.7744	5.3146
Fzd8	236.355	6.73872e-07	0.000110305	2.02357	2.02357	52.216	25.8039
Foxg1	2399.92	7.09655e-13	4.92529e-10	2.02104	2.02104	532.013	263.237
RF00017	11.7186	0.000285905	0.0173452	2.0146	2.0146	2.56227	1.27185
Mt3	45.5664	0.00161172	0.0609996	2.00041	2.00041	9.8592	4.92858
Rxrb	20.5918	1.23929e-10	5.11973e-08	1.98486	1.98486	4.53554	2.28506
Acsbg1	51.0006	0.00186284	0.0666434	1.95534	1.95534	11.0665	5.65962
Rn7sl1	14.5413	0.000266515	0.0165154	1.92714	1.92714	3.15196	1.63556
LOC100909849	240.216	3.96499e-07	7.39748e-05	1.91752	1.91752	52.2027	27.224
Mcf2l	30.9486	5.16615e-05	0.00466864	1.89892	1.89892	6.6875	3.52173
Creb3	38.0392	0.000531818	0.0277939	1.86461	1.86461	8.1541	4.37309
Dscaml1	38.8114	4.84068e-12	2.54517e-09	1.83587	1.83587	8.33491	4.54004
Chd5	39.9404	6.01723e-07	0.000106097	1.83584	1.83584	8.55968	4.66255
Tbr1	356.491	4.51528e-13	3.56112e-10	1.83391	1.83391	76.6901	41.8179
Mcub	11.2285	6.31939e-13	4.56866e-10	1.83172	1.83172	2.41546	1.31868
Shisa2	94.1344	4.44089e-16	4.81587e-13	1.80159	1.80159	20.1431	11.1808
Krt75	39.0972	2.37153e-05	0.00240634	1.80001	1.80001	8.31632	4.62015
Sh3rf3	26.4113	0.000434093	0.0237601	1.79652	1.79652	5.56884	3.09979
Eomes	316.205	0	0	1.78845	1.78845	67.544	37.7669
Mpped1	516.843	4.33078e-09	1.40867e-06	1.78041	1.78041	109.816	61.68
Wdfy1	13.4934	4.9697e-05	0.00462574	1.77779	1.77779	2.8503	1.60328
Tfap2c	302.802	2.20231e-11	1.03276e-08	1.77121	1.77121	64.3333	36.3216
Fabp7	683.828	2.44489e-07	4.9327e-05	1.75495	1.75495	144.459	82.3149
Kcnf1	20.8543	7.11374e-07	0.000115356	1.74989	1.74989	4.39339	2.51067
Kcng1	13.399	3.27163e-07	6.30735e-05	1.74828	1.74828	2.81997	1.613
AABR07059679.1	17.0338	0.000461854	0.024887	1.73554	1.73554	3.55822	2.05021
Timm9	42.648	9.98908e-11	4.22733e-08	1.73473	1.73473	8.98313	5.17841
AC094348.3	91.9184	0.00241354	0.0785942	1.72395	1.72395	19.1113	11.0858
Zscan25	16.6087	7.70608e-05	0.00636705	1.71342	1.71342	3.46889	2.02454
Rmrp	11.2112	0.00247658	0.0798721	1.70802	1.70802	2.32253	1.35978
Ptpru	218.617	4.2877e-06	0.000559368	1.69607	1.69607	45.5683	26.867
Ccs	14.5995	0.00287024	0.0887727	1.69255	1.69255	3.00922	1.77793
Cdkn1a	14.7165	6.5655e-07	0.000109408	1.69168	1.69168	3.06409	1.81127
Stac2	22.9994	6.75606e-05	0.00574629	1.68917	1.68917	4.77634	2.82763
Emx1	379.426	0.00037194	0.02109	1.67122	1.67122	78.4425	46.9373
Mrps24	10.4103	0.000902238	0.0407675	1.65045	1.65045	2.13071	1.29099
Slc17a7	37.1078	6.62085e-07	0.000109408	1.63296	1.63296	7.64244	4.68011
Samd3	16.1204	0.000879177	0.0400383	1.6195	1.6195	3.28937	2.0311
RGD1564664	54.1875	0.00221793	0.0738643	1.61697	1.61697	10.9888	6.79589
Gad1	116.772	0.000667136	0.0327917	1.60427	1.60427	23.7867	14.8271
Rfx2	18.8461	0.00316508	0.0953427	1.59914	1.59914	3.82792	2.39374
Foxo6	51.613	4.93704e-05	0.00462574	1.59856	1.59856	10.5177	6.5795
Ndufa1	11.963	0.00330198	0.098104	1.59714	1.59714	2.42885	1.52075
Zc2hc1a	18.2497	1.80775e-05	0.00192431	1.59477	1.59477	3.7155	2.3298
Rnf112	72.5263	7.88007e-06	0.000942946	1.59179	1.59179	14.7651	9.27577
AABR07068285.1	21.7224	9.19729e-05	0.00728686	1.5856	1.5856	4.41053	2.78161
Nim1k	84.8822	0.00161482	0.0609996	1.58057	1.58057	17.187	10.874
Igsf11	249.457	0	0	1.56361	1.56361	50.6973	32.4232
Id4	1456	2.03295e-11	9.79826e-09	1.55063	1.55063	294.664	190.029
Nrsn2	18.7519	0.000912126	0.0411073	1.5455	1.5455	3.76639	2.437
AABR07041949.1	593.591	0.00167398	0.0625974	1.53734	1.53734	118.764	77.2531
Dmwd	36.1144	0.000117555	0.00879179	1.53701	1.53701	7.25299	4.71888
Fezf2	377.766	0.0010059	0.0438525	1.52772	1.52772	75.5398	49.446
LOC108348111	20.8019	7.36744e-10	2.71984e-07	1.52432	1.52432	4.18009	2.74227
Lhx2	2171.44	1.12155e-08	3.24332e-06	1.52405	1.52405	436.266	286.255
AABR07059679.2	82.628	0.000538961	0.027915	1.52387	1.52387	16.521	10.8415
Pde2a	43.1332	0.000415722	0.0229815	1.52027	1.52027	8.60781	5.66205
Aste1	19.8464	6.82473e-05	0.00577638	1.50062	1.50062	3.94921	2.63171
Car8	12.6755	2.19182e-05	0.00227726	0.665726	-1.50212	1.68074	2.52468
RT1-S3	29.0888	9.46784e-05	0.00737043	0.665456	-1.50273	3.8522	5.78881
Pdzrn3	213.455	0	0	0.66485	-1.5041	28.4122	42.7347
Cep350	80.3437	0.000111798	0.00839741	0.6646	-1.50467	10.6355	16.0029
Olfml2a	79.0093	3.65521e-06	0.00049164	0.663718	-1.50666	10.476	15.7839
Trim25	55.7414	0.00180672	0.0658579	0.6605	-1.51401	7.3259	11.0915
Prex2	21.8204	1.23674e-08	3.51781e-06	0.660198	-1.5147	2.88765	4.37391
Wnt3	78.6427	7.90924e-05	0.00644287	0.66014	-1.51483	10.3821	15.7272
Nod1	39.0604	0.0017888	0.065342	0.660117	-1.51488	5.12746	7.76749
Zfp397	55.1659	0.0026641	0.0843518	0.659559	-1.51616	7.24634	10.9866
Gatm	99.9957	0.000936264	0.0413362	0.65569	-1.52511	13.1042	19.9854
Parvb	388.589	0.000534142	0.0278033	0.655382	-1.52583	50.9233	77.7002
Speg	64.061	1.43901e-07	3.12104e-05	0.655214	-1.52622	8.43004	12.8661
AABR07019083.1	75.889	0.00114207	0.0474068	0.654784	-1.52722	9.91008	15.1349
Bche	43.7842	3.71987e-07	7.01559e-05	0.654697	-1.52742	5.7572	8.79368
Mmrn1	52.1004	0.0010545	0.0452341	0.654675	-1.52748	6.81976	10.417
Itga1	10.8391	5.64437e-13	4.25807e-10	0.654468	-1.52796	1.42806	2.18202
Adgrf5	43.0868	0.00135157	0.0535412	0.654384	-1.52815	5.62993	8.60341
Slc9a9	18.8692	8.20132e-05	0.00658801	0.652747	-1.53199	2.47018	3.78429
Slc7a11	99.5758	5.17536e-07	9.35392e-05	0.651474	-1.53498	13.0599	20.0467
Slit2	466.536	0.000689142	0.0334003	0.648241	-1.54264	60.7778	93.7581
Zmat4	20.064	0.000204039	0.0133595	0.645598	-1.54895	2.6074	4.03873
Lox	105.842	6.96572e-10	2.62744e-07	0.645045	-1.55028	13.8095	21.4087
Cd4	11.6128	8.2052e-06	0.000975126	0.643801	-1.55327	1.50989	2.34527
Trps1	40.5705	0.00196003	0.0686044	0.642036	-1.55755	5.245	8.16932
AABR07046727.1	17.4906	1.76919e-06	0.000266933	0.641862	-1.55797	2.27224	3.54008
Lrrc8b	55.2743	5.14581e-05	0.00466864	0.639899	-1.56275	7.15577	11.1827
AC141169.2	47.96	5.2452e-05	0.00471552	0.639539	-1.56363	6.19617	9.68851
Cyp1b1	251.385	0.00016044	0.0111026	0.639507	-1.5637	32.4234	50.7005
Sulf1	674.523	1.40714e-06	0.000219957	0.638359	-1.56652	87.1967	136.595
AABR07001382.1	43.5002	5.99746e-09	1.89203e-06	0.638303	-1.56665	5.63375	8.82613
Eif2s3	2099.73	9.99201e-16	1.01983e-12	0.637381	-1.56892	272.285	427.194
RGD1307461	13.6027	0.00015764	0.011016	0.637237	-1.56927	1.75353	2.75176
Arhgap42	72.4072	0.000119208	0.00880163	0.636109	-1.57206	9.33136	14.6694
AABR07035008.1	12.5134	0.000328958	0.0193483	0.635145	-1.57444	1.61004	2.53492
Eif4e2	18.1072	0.00185588	0.0666434	0.633938	-1.57744	2.32005	3.65974
AABR07006310.1	14.9704	1.85476e-08	4.97586e-06	0.632574	-1.58084	1.92837	3.04845
Wls	908.436	0.00142867	0.0559567	0.631709	-1.58301	116.106	183.797
Pik3cg	30.6095	0.00147927	0.0572921	0.630983	-1.58483	3.91284	6.20118
Arhgap29	312.901	0.000846647	0.0390696	0.630626	-1.58573	39.954	63.3561
Cd2ap	68.9284	0.00124555	0.0507313	0.630218	-1.58675	8.8158	13.9885
Zfpm2	35.4764	0.0024374	0.0789083	0.629778	-1.58786	4.51921	7.17587
Eif2s3	18.6414	5.41248e-11	2.408e-08	0.628996	-1.58984	2.39534	3.8082
LOC100911492	188.987	0.00129107	0.052	0.628269	-1.59167	24.034	38.2543
Arhgap30	12.5581	0.000250863	0.0157635	0.627805	-1.59285	1.60035	2.54913
LOC108348108	16.7587	0.00200048	0.0695597	0.627674	-1.59318	2.12748	3.38946
Pds5b	21.0832	0.000479804	0.0256156	0.625388	-1.59901	2.6811	4.2871
Fgf9	10.9494	0.00294592	0.0909514	0.624024	-1.6025	1.38196	2.2146
Tifab	10.6356	0	0	0.623282	-1.60441	1.36065	2.18304
Lrrc34	14.9438	4.28705e-06	0.000559368	0.622432	-1.6066	1.9024	3.05639
Miga1	25.6898	1.34662e-08	3.76859e-06	0.62135	-1.6094	3.2706	5.26369
Enpp3	53.0423	8.82789e-05	0.00702627	0.620919	-1.61051	6.71805	10.8195
Cpsf2	124.459	7.16358e-06	0.000863161	0.620782	-1.61087	15.8027	25.4561
AABR07019209.1	11.4667	1.5426e-05	0.00172083	0.619733	-1.6136	1.45296	2.3445
Myof	16.1494	0.000765283	0.0360529	0.619721	-1.61363	2.03931	3.29068
Egflam	137.023	0.00038898	0.0218421	0.618925	-1.61571	17.3005	27.9526
Postn	28.5477	0.000686726	0.0333764	0.618193	-1.61762	3.60083	5.82477
Cntn1	55.0026	6.05361e-07	0.000106097	0.616687	-1.62157	6.96751	11.2983
Pcdh7	36.9594	0.000227711	0.0145258	0.616583	-1.62184	4.66309	7.56279
Maml2	13.2582	5.39866e-06	0.000688765	0.61614	-1.62301	1.67666	2.72123
Myo7a	11.6182	6.67921e-05	0.00570891	0.61487	-1.62636	1.46128	2.37657
Ccdc141	13.7173	0.000860556	0.0395014	0.614221	-1.62808	1.72317	2.80545
Map3k20	28.6043	0.000281419	0.0171593	0.613858	-1.62904	3.59933	5.86345
Fst	63.3066	0.00221133	0.0738643	0.613118	-1.63101	7.91021	12.9016
Cpm	36.0016	0.00110568	0.0463399	0.613037	-1.63122	4.50011	7.34069
Lrp6	62.8811	9.09243e-10	3.28672e-07	0.611704	-1.63478	7.9287	12.9616
Atl3	19.5265	0.00214037	0.0725343	0.611278	-1.63592	2.4449	3.99965
Phlpp2	104.901	0.00131499	0.0526389	0.61092	-1.63687	13.1322	21.4958
Dcdc2	30.2819	6.51728e-06	0.000790779	0.610155	-1.63893	3.803	6.23284
Ddx3x	402.51	0.000439658	0.023989	0.608573	-1.64319	50.3102	82.6692
Tgfbr3	73.7738	0.000251657	0.0157635	0.606844	-1.64787	9.21421	15.1838
Kdm5c	52.3417	0.00192963	0.0683286	0.606124	-1.64983	6.50029	10.7244
Fam205a	10.2059	0.00118574	0.0488689	0.605626	-1.65118	1.26463	2.08813
Arhgef12	191.183	0.0020158	0.0697865	0.604752	-1.65357	23.6623	39.1274
Rpl10l	56.3934	1.86405e-08	4.97586e-06	0.604621	-1.65393	7.06198	11.68
Ctgf	116.42	5.53915e-06	0.000701531	0.600515	-1.66524	14.447	24.0577
Nol8	43.3208	0.000104955	0.00791774	0.599543	-1.66794	5.37002	8.95686
Ston1	93.5412	5.16322e-05	0.00466864	0.598218	-1.67163	11.591	19.3758
Kcne5	11.8746	1.54993e-10	6.112e-08	0.59801	-1.67221	1.47756	2.47079
Birc6	56.738	0.000215649	0.0139617	0.597254	-1.67433	7.0078	11.7334
Pdgfrl	34.679	0.000411825	0.0229025	0.597069	-1.67485	4.2774	7.16399
Gnb4	84.0736	0.00194387	0.0684238	0.5968	-1.6756	10.3401	17.326
Ttbk2	17.6145	0.000613127	0.03057	0.59584	-1.6783	2.17058	3.64288
Lamc3	208.821	4.3392e-07	7.9252e-05	0.594683	-1.68157	25.8395	43.4508
F13a1	61.1977	3.55693e-07	6.782e-05	0.593688	-1.68439	7.56911	12.7493
Ppfia1	10.7699	3.31357e-05	0.00324823	0.592171	-1.6887	1.32658	2.24019
Mid2	36.944	9.60262e-06	0.00111077	0.591623	-1.69027	4.54177	7.6768
AABR07049695.3	20.5329	0.000653404	0.0322083	0.591303	-1.69118	2.5165	4.25585
Slc25a38	18.1222	4.63635e-08	1.0726e-05	0.589807	-1.69547	2.23351	3.78685
Arnt	30.7963	5.61688e-05	0.00497237	0.588996	-1.6978	3.77308	6.40594
AABR07038930.1	10.7927	1.72895e-12	1.03445e-09	0.588819	-1.69831	1.33074	2.26001
Cyp1b1	47.8622	3.44026e-08	8.29055e-06	0.588327	-1.69973	5.88339	10.0002
Sp110	20.4022	2.78235e-07	5.48597e-05	0.588208	-1.70008	2.50299	4.25528
Alkbh8	30.4161	7.80165e-05	0.00638521	0.587831	-1.70117	3.72522	6.33723
Nufip2	44.5496	1.37761e-09	4.87814e-07	0.586908	-1.70384	5.47266	9.32456
Zfhx4	1009.96	0.000977216	0.0427095	0.58593	-1.70669	122.953	209.842
Lrba	23.183	0.000330855	0.0193941	0.583904	-1.71261	2.82412	4.83661
Pdzd11	19.7475	3.85049e-09	1.2848e-06	0.581583	-1.71944	2.40962	4.14321
Gfra2	35.2952	0.001377	0.0543006	0.580922	-1.7214	4.25057	7.31693
Zfp949	28.8589	7.3166e-05	0.00613287	0.579627	-1.72525	3.5005	6.03924
Tmtc2	40.8185	0.0020782	0.0710571	0.579202	-1.72651	4.90329	8.46559
Col13a1	18.9337	0.000760092	0.0359356	0.57894	-1.72729	2.28552	3.94776
Sesn3	127.448	2.76162e-07	5.48597e-05	0.578812	-1.72768	15.4822	26.7482
Rtn4rl1	33.1929	0.00323778	0.0966933	0.578669	-1.7281	3.99061	6.89619
Cpd	48.3846	3.14859e-05	0.00312178	0.57854	-1.72849	5.84312	10.0998
Lgr4	251.925	2.29061e-05	0.00236574	0.576355	-1.73504	30.4277	52.7934
Fam149a	113.21	1.82604e-07	3.86385e-05	0.575264	-1.73833	13.7147	23.8407
Atp7a	96.6928	5.30931e-10	2.04715e-07	0.575093	-1.73885	11.7305	20.3976
Samd5	44.4274	0.000374496	0.0211658	0.574694	-1.74006	5.33707	9.2868
Dock5	23.8474	0.0024376	0.0789083	0.573787	-1.74281	2.86091	4.98602
Flrt2	114.265	1.19127e-13	9.84272e-11	0.572666	-1.74622	13.8394	24.1665
Kcnj2	10.5114	6.31449e-05	0.00547813	0.571682	-1.74922	1.25858	2.20153
Foxo3	73.5707	0.00328804	0.0980254	0.566489	-1.76526	8.74175	15.4315
Lmx1a	266.755	1.44239e-06	0.000223454	0.564719	-1.77079	31.8512	56.4018
Crip1	14.5119	2.21243e-07	4.56998e-05	0.563736	-1.77388	1.7338	3.07555
Zdhhc21	23.8542	0.00123189	0.0503214	0.563645	-1.77417	2.82622	5.01419
Thbs1	53.3651	3.83051e-05	0.00365183	0.561087	-1.78225	6.3355	11.2915
Mrc1	79.3685	7.74337e-05	0.00636754	0.560657	-1.78362	9.41091	16.7855
Unc5c	175.72	1.00622e-08	2.95914e-06	0.559096	-1.7886	20.9234	37.4235
Birc6	53.2473	0.000191997	0.0127637	0.557519	-1.79366	6.27325	11.2521
Lhfpl6	188.524	0.00260882	0.0830563	0.552524	-1.80988	21.8954	39.6281
RGD1561662	17.7072	7.61218e-09	2.35855e-06	0.544681	-1.83594	2.07176	3.80362
Greb1	234.596	2.38778e-06	0.0003424	0.54427	-1.83732	27.3461	50.2437
Epha7	205.564	0.000321554	0.0189771	0.544069	-1.838	23.8348	43.8084
Kdr	36.6542	1.43319e-11	7.31389e-09	0.543476	-1.84001	4.28305	7.88086
Lifr	26.2875	0.00138752	0.0544682	0.542913	-1.84192	3.03517	5.59053
Zfp483	11.9749	8.15432e-05	0.00658072	0.540318	-1.85076	1.38523	2.56374
Crhbp	10.066	3.81557e-05	0.00365183	0.539294	-1.85428	1.16412	2.1586
Prickle2	47.9242	0.000135457	0.00975235	0.538464	-1.85713	5.50459	10.2228
Prtg	15.1315	1.56128e-06	0.000239733	0.537304	-1.86114	1.74354	3.24499
Kdm6a	253.828	0	0	0.536465	-1.86405	29.5107	55.0096
Ddx17	123.75	0.00106105	0.0452341	0.535863	-1.86615	14.1026	26.3176
Plekha2	21.1012	0.000960206	0.0420721	0.535436	-1.86764	2.41642	4.513
Ebf1	22.3147	0.00237675	0.0779564	0.534026	-1.87257	2.52121	4.72113
Pde4d	14.2451	3.41298e-05	0.0033083	0.528278	-1.89294	1.62272	3.07172
Stard9	40.0147	9.95128e-09	2.95914e-06	0.524499	-1.90658	4.55176	8.67831
Btbd7	58.8819	0.000634317	0.0314458	0.523438	-1.91045	6.6147	12.637
Sdk2	100.083	0.000723378	0.0344817	0.521866	-1.9162	11.2587	21.574
AABR07049695.2	12.8439	9.51517e-05	0.00737043	0.521568	-1.9173	1.4487	2.77758
Galnt7	13.1728	1.10645e-12	6.85642e-10	0.520885	-1.91981	1.49954	2.87884
Atxn7l1	10.9537	0.00114053	0.0474068	0.519126	-1.92631	1.21583	2.34206
Ralgapa2	51.492	7.70192e-05	0.00636705	0.512479	-1.9513	5.71099	11.1439
Sned1	56.4229	0.00110288	0.0463345	0.512242	-1.9522	6.2233	12.1492
Tcp11l1	32.7258	6.4529e-06	0.000788481	0.508538	-1.96642	3.61779	7.11409
Plekhm3	15.1301	0.000821496	0.0382139	0.506294	-1.97514	1.64473	3.24858
Asxl3	37.2207	4.76941e-12	2.54517e-09	0.501924	-1.99233	4.12517	8.2187
Adgrl3	38.1338	0.000580707	0.0296348	0.499788	-2.00085	4.16729	8.33811
Itgav	34.4893	0.000134868	0.00975039	0.496917	-2.01241	3.7559	7.55839
Gabpb2	23.5725	0.0010541	0.0452341	0.494232	-2.02334	2.55388	5.16737
Trim71	13.8561	0.000158089	0.011016	0.491636	-2.03403	1.49133	3.03339
Slmap	27.1935	2.45105e-06	0.000348591	0.490517	-2.03867	2.93705	5.98767
Tbc1d31	12.1773	0.0031872	0.0956765	0.490001	-2.04081	1.30076	2.6546
Egfr	17.8605	2.89065e-06	0.00039806	0.488966	-2.04513	1.93643	3.96026
Tmem54	11.6781	6.66656e-08	1.50223e-05	0.486897	-2.05382	1.25807	2.58386
Ptbp3	82.5683	8.08955e-05	0.00655897	0.483557	-2.06801	8.85075	18.3034
Cep70	35.6355	0.000410371	0.022895	0.477801	-2.09292	3.78174	7.91488
Fam102b	10.8955	2.68733e-08	6.70146e-06	0.476288	-2.09957	1.1625	2.44074
Enpp2	13.8292	0	0	0.474135	-2.1091	1.48031	3.12213
Itga4	25.8711	2.56821e-08	6.55309e-06	0.473864	-2.11031	2.75229	5.80817
Fzd10	557.889	0.000671286	0.0328098	0.473711	-2.11099	58.2807	123.03
Col12a1	119.572	0.00118922	0.0488959	0.472356	-2.11705	12.4642	26.3873
Tnks	126.116	0.000457054	0.0247823	0.471985	-2.11871	13.1525	27.8664
Cstf3	12.467	2.90629e-07	5.66597e-05	0.471891	-2.11913	1.31377	2.78405
Gas2	12.3509	0.00276394	0.0865653	0.467394	-2.13952	1.27569	2.72936
Tab3	15.4587	2.86735e-06	0.00039806	0.465877	-2.14649	1.61251	3.46124
Slc4a4	19.7988	0.000129531	0.00944325	0.460675	-2.17073	2.02995	4.40646
Bri3	10.9452	1.05782e-12	6.79787e-10	0.456524	-2.19047	1.13553	2.48733
Aldh1a1	27.1077	5.08077e-05	0.00466864	0.456332	-2.19139	2.77133	6.07305
Ikzf5	35.5613	8.27039e-05	0.00661288	0.45067	-2.21892	3.58754	7.96044
Peak1	45.5024	0.000698529	0.0336671	0.45011	-2.22168	4.59978	10.2192
Tcf12	171.323	4.30915e-07	7.9252e-05	0.448589	-2.22921	17.4599	38.9219
C1s	10.3588	0.000434053	0.0237601	0.445127	-2.24655	1.03749	2.33077
AABR07028488.1	18.6717	0.00131721	0.0526389	0.443642	-2.25407	1.84027	4.14809
Dlgap1	13.0372	7.21666e-07	0.000115941	0.442281	-2.26101	1.30417	2.94873
Wnt5a	331.166	2.09763e-08	5.51453e-06	0.429384	-2.32892	32.7766	76.3338
Hspb1	12.5452	4.38407e-09	1.40867e-06	0.428074	-2.33604	1.24171	2.90069
Cobl	26.7495	0.00166958	0.0625679	0.426282	-2.34587	2.60205	6.10407
Adamts12	77.3612	2.42362e-12	1.40174e-09	0.42625	-2.34604	7.63593	17.9142
Frem1	31.8462	5.53874e-07	9.90749e-05	0.419885	-2.3816	3.09341	7.36729
Tfap2b	13.0425	3.36619e-05	0.00328128	0.417402	-2.39577	1.2586	3.01533
Lin28b	10.9878	0.000719172	0.0343756	0.416956	-2.39833	1.05449	2.52901
Abcb1b	11.0661	6.36322e-07	0.000107193	0.415074	-2.40921	1.06172	2.55791
Greb1l	18.7971	0.000531092	0.0277939	0.41187	-2.42795	1.75292	4.256
Ccdc82	17.3978	2.3396e-06	0.000338287	0.411594	-2.42958	1.65056	4.01016
Smad2	73.2182	0.000222856	0.0143746	0.409188	-2.44386	6.92022	16.9121
Itpr2	10.3098	0.00150968	0.05821	0.405167	-2.46812	0.959808	2.36892
AABR07047789.1	23.1304	0.00186012	0.0666434	0.399742	-2.50161	2.09967	5.25257
Wnk1	54.6166	5.16168e-11	2.35685e-08	0.393757	-2.53964	5.09463	12.9385
Mib1	22.7749	0.00271811	0.0855933	0.390245	-2.5625	2.03019	5.20235
Slitrk6	14.7307	0.000224555	0.0144306	0.384088	-2.60357	1.3302	3.46326
Scara5	14.1325	0.000123707	0.00905674	0.370041	-2.7024	1.23108	3.32688
Gria3	21.1421	0.000118481	0.00880163	0.357359	-2.79831	1.81416	5.07657
Cbx5	84.3568	0.000608359	0.0304197	0.343112	-2.9145	6.80039	19.8197
Zfhx3	91.1889	7.52731e-13	5.02332e-10	0.327092	-3.05724	7.41708	22.6758
Tead1	50.8538	2.20931e-06	0.000322133	0.320178	-3.12326	4.03748	12.6101
Grik2	26.2508	2.06091e-05	0.00215415	0.319189	-3.13294	2.04718	6.41368
Irx3	171.176	0.00314696	0.0951528	0.313911	-3.18562	12.8178	40.8325
Plcd4	11.7305	0.00011873	0.00880163	0.295917	-3.37933	0.836409	2.8265
Prss12	25.4138	5.12902e-05	0.00466864	0.294832	-3.39177	1.84328	6.25196
Kdm6a	11.4271	3.84204e-09	1.2848e-06	0.286202	-3.49404	0.830272	2.901
Plxna4	16.2066	0.00252981	0.0814375	0.278182	-3.59477	1.11971	4.02509
Crabp1	782.461	0.00114878	0.0475716	0.275681	-3.62738	50.0975	181.723
Tfap2b	421.826	0.00133389	0.0530834	0.25059	-3.99059	26.5773	106.059
Mis18bp1	16.3011	0.000102166	0.00774094	0.245173	-4.07876	1.00825	4.11242
Rnh1	15.8898	4.56302e-14	3.95865e-11	0.234035	-4.27286	0.990151	4.23077
Corin	20.1065	2.1794e-07	4.556e-05	0.22818	-4.38251	1.2176	5.33613
Pax7	22.218	9.54792e-15	8.82065e-12	0.21364	-4.68077	1.28147	5.99824
Prph	30.0525	9.65894e-15	8.82065e-12	0.213476	-4.68438	1.73521	8.12836
Cald1	36.8487	0.000669228	0.0328016	0.177324	-5.63941	1.72081	9.70434
Supt20h	20.6177	0.000876422	0.0400179	0.107181	-9.32997	0.635838	5.93235
LOC680227	13.1526	1.50242e-11	7.44814e-09	0.0622978	-16.0519	0.250582	4.02233
AABR07039356.2	25.5062	1.11022e-16	1.28423e-13	0.0613004	-16.3131	0.484604	7.90539
RF02266	13.3582	0	0	2.24612e-05	-44521.3	0.0001	4.45213
AABR07039356.2	34.3388	0	0	8.84667e-06	-113037	0.0001	11.3037

## Sheet: E14
Feature ID	Total counts	P-value (Male vs. Female)	FDR step up (Male vs. Female)	Ratio (Male vs. Female)	Fold change (Male vs. Female)	LSMean(Male) (Male vs. Female)	LSMean(Female) (Male vs. Female)
Ddx3	25.3815	0	0	84479.6	84479.6	8.44796	0.0001
Kdm5d	169.027	0	0	81057.5	81057.5	56.1056	0.00069217
Hoxb2	69.262	3.82416e-10	1.57689e-07	38645.8	38645.8	3.86458	0.0001
AC241873.1	62.2365	1.18973e-07	2.11811e-05	23631.3	23631.3	20.5522	0.000869704
Ddx3	335.494	1.7504e-06	0.000189246	13458	13458	111.343	0.00827341
Eif2s3y	20.604	3.27157e-06	0.00029596	7786.06	7786.06	6.76085	0.000868327
Kdm5d	64.6085	5.03761e-07	6.81846e-05	4843.09	4843.09	21.254	0.00438851
Tlx3	19.5816	0.000163202	0.00475944	3162.42	3162.42	1.8312	0.000579051
Foxa2	28.6547	0.0129492	0.080534	3060.74	3060.74	8.23967	0.00269205
Lbx1	37.2003	0.00727269	0.0569883	2317.31	2317.31	1.93305	0.000834179
Eif2s3y	278.641	0	0	1962.78	1962.78	92.3074	0.047029
Ccnt2	11.7977	0.00609832	0.0510525	372.547	372.547	1.36213	0.00365627
Pou4f2	44.0999	0.000317555	0.00734104	81.8571	81.8571	5.90437	0.0721301
AC241873.1	30.188	0	0	65.0075	65.0075	9.86331	0.151726
C1ql4	41.0845	1.38755e-06	0.000157709	51.9415	51.9415	10.1622	0.195647
En2	189.864	0.00382262	0.0381572	47.2872	47.2872	23.0522	0.487494
Gata3	95.2989	6.77864e-06	0.00049259	32.8654	32.8654	25.4148	0.7733
Ank2	13.446	1.12382e-08	2.93036e-06	21.7143	21.7143	3.85801	0.177672
Skor2	25.4976	0.000874757	0.0145911	20.1949	20.1949	4.75975	0.235691
Ank2	15.7298	2.42646e-09	7.54799e-07	18.5134	18.5134	4.43119	0.23935
Dmbx1	112.3	5.58457e-05	0.0022711	17.7887	17.7887	24.0923	1.35435
Pmfbp1	20.6735	0.0176538	0.0980638	17.1629	17.1629	5.65002	0.329199
Irx1	249.565	0.00940035	0.0661419	16.8588	16.8588	65.0483	3.85842
Irx2	140.577	0.00140727	0.0195705	16.3865	16.3865	36.3256	2.2168
C1ql2	13.4701	4.72046e-10	1.85997e-07	16.2058	16.2058	4.05883	0.250455
Barhl1	112.306	0.00537651	0.0472169	15.6335	15.6335	30.7254	1.96535
Pax3	83.072	0.000311587	0.0072694	14.6932	14.6932	17.4126	1.18508
Tfap2b	671.858	2.60276e-05	0.0013494	13.9808	13.9808	152.996	10.9433
AABR07061382.2	11.2631	2.63077e-06	0.000256298	13.8981	13.8981	2.92818	0.21069
Lmx1b	35.8592	0.0019267	0.0244223	12.494	12.494	9.14701	0.732113
LOC680875	155.293	0.000466438	0.00961676	12.4582	12.4582	34.3193	2.75475
Faf2	10.0633	0.0167708	0.0949132	11.3117	11.3117	2.71656	0.240155
Nkx6-1	117.578	0.0116462	0.0752549	10.8346	10.8346	21.7846	2.01065
Tfap2b	40.0397	0.0151065	0.0885175	10.5593	10.5593	6.76511	0.640675
Epha10	34.7163	7.3286e-07	9.41619e-05	10.1158	10.1158	9.56	0.945052
Cartpt	13.7092	0.00053986	0.0105771	9.88736	9.88736	3.57098	0.361166
Pou4f1	63.3192	0.000314046	0.00730754	9.33887	9.33887	14.3623	1.5379
Tfap2d	22.7131	0	0	9.17533	9.17533	6.40407	0.697966
Tal2	85.6997	3.76484e-06	0.000330467	8.89871	8.89871	23.8095	2.67561
Fibcd1	11.4963	0.00136252	0.019131	8.8719	8.8719	3.00594	0.338816
Wfdc1	14.2575	0.0147113	0.0870552	8.73857	8.73857	3.07051	0.351374
Spon1	767.687	0.00108253	0.0167053	8.62051	8.62051	172.967	20.0646
Drgx	22.1812	0.000741962	0.0131689	8.30495	8.30495	5.06396	0.609753
Pax7	29.6995	0.00181245	0.0233776	8.16704	8.16704	6.33312	0.775449
Sox14	76.4907	4.67487e-05	0.0020119	7.98322	7.98322	18.8674	2.36338
Tfap2a	98.0349	0.0050655	0.0457298	7.97605	7.97605	19.1823	2.40499
Hs3st5	25.5547	0.000581999	0.0110721	7.81819	7.81819	6.66627	0.852661
AABR07058998.1	49.4877	0.0116087	0.0751388	7.74869	7.74869	9.53317	1.23029
Mab21l2	494.916	0.00721363	0.0568449	7.53828	7.53828	99.2462	13.1656
Gata2	147.442	9.2402e-05	0.00325722	7.50776	7.50776	36.7593	4.89618
Foxn4	33.7685	0.0176877	0.0981907	7.18112	7.18112	6.45023	0.898221
St6gal2	10.7829	0.00913491	0.0648403	6.92859	6.92859	2.82852	0.408238
Rxfp1	12.9138	0.00546623	0.0477065	6.73488	6.73488	2.77269	0.411691
Irx5	74.5912	0.00169369	0.0222122	6.68924	6.68924	18.3138	2.7378
Erc2	14.5081	0.000277186	0.00674068	6.64564	6.64564	3.95809	0.595591
Irx3	171.621	0.00805646	0.0600711	6.62965	6.62965	41.3049	6.23034
Onecut1	52.665	0.00532576	0.0469573	6.56593	6.56593	13.4963	2.05551
RGD1561849	66.2376	0.00150162	0.0203814	6.55366	6.55366	14.7949	2.2575
Bhlhe23	51.2465	0.000322611	0.00741921	6.52371	6.52371	14.0864	2.15926
Foxa1	35.5498	0.0122949	0.0779412	6.47682	6.47682	9.37814	1.44795
Asic4	155.711	0.000850063	0.0143003	6.33627	6.33627	40.4668	6.38652
Grem2	68.4598	0.0178359	0.0987226	6.16024	6.16024	17.3367	2.81429
Bcas1	18.6494	2.16996e-05	0.00118023	6.06912	6.06912	4.96515	0.818101
P2rx7	11.9011	0.00869413	0.0631268	6.04956	6.04956	2.43721	0.402875
Adarb2	15.3369	6.65329e-06	0.000485471	6.01903	6.01903	3.94193	0.65491
Klhl35	124.444	0.00358277	0.036614	5.79276	5.79276	30.2065	5.21452
Rufy3	35.7753	0.00655344	0.0532779	5.47875	5.47875	8.46502	1.54506
AABR07003304.2	15.4724	0.00783366	0.0592571	5.33404	5.33404	3.77125	0.707016
Ret	35.8667	0.0108536	0.0720501	5.32974	5.32974	7.77807	1.45937
Slc25a18	30.9468	0.00881844	0.0635901	5.16188	5.16188	7.00854	1.35775
Tug1	23.6818	2.92368e-05	0.00143601	5.14047	5.14047	5.84583	1.13722
Ebf3	1064.1	0.000267283	0.00657308	5.09733	5.09733	259.566	50.922
Thsd7a	76.8929	6.13038e-05	0.00244706	5.01706	5.01706	19.0106	3.78919
Ptprt	13.5148	1.11452e-05	0.000717074	4.98171	4.98171	3.48811	0.700184
Adgrl2	18.8851	0.0101097	0.0688361	4.96286	4.96286	4.60828	0.928553
Lhx1	288.665	0.000139619	0.00426091	4.92751	4.92751	71.6318	14.5371
Shisa3	94.7218	0.00521591	0.0463808	4.89499	4.89499	22.2857	4.55276
Ndst3	32.9327	2.16602e-08	4.9238e-06	4.80064	4.80064	8.68783	1.80972
LOC102553190	110.824	0.000980357	0.0156039	4.75224	4.75224	26.9737	5.67598
Mtus2	228.314	0.000934296	0.0151838	4.68035	4.68035	52.9272	11.3084
Ccdc107	14.7606	0.00388347	0.0385758	4.58667	4.58667	3.74667	0.81686
Cacna1d	12.003	2.44663e-05	0.00129413	4.45168	4.45168	3.05059	0.685269
Rimbp2	28.9395	0.000448925	0.00937561	4.42872	4.42872	7.39404	1.66957
Padi2	25.9102	0.00583798	0.049742	4.37248	4.37248	5.84185	1.33605
Nefl	569.717	0.00539051	0.047293	4.33344	4.33344	130.237	30.0539
Gpr22	14.4404	5.86198e-14	5.77437e-11	4.29829	4.29829	3.8064	0.885561
Ryr1	10.3597	0.00160328	0.0213422	4.27755	4.27755	2.5284	0.591085
Slc1a2	12.4223	0.00158017	0.0211456	4.27294	4.27294	3.04867	0.713482
Ttbk1	15.1739	0.00473238	0.04384	4.1937	4.1937	3.87135	0.923135
Epha8	77.3774	1.22841e-05	0.000777891	4.13968	4.13968	19.7675	4.77512
Sspo	16.6071	0.00239371	0.028038	4.11612	4.11612	3.79636	0.922313
Helt	17.0578	0.000895077	0.0147909	4.11378	4.11378	4.13589	1.00538
Cacna1i	16.5054	5.39124e-13	3.67662e-10	4.02595	4.02595	4.32586	1.0745
Chrna4	409.771	0.000195733	0.00537236	3.99798	3.99798	100.326	25.0943
Pdzrn4	124.415	0.000639964	0.0118077	3.99469	3.99469	29.8025	7.46055
Smoc1	61.0787	0.0144493	0.086234	3.97139	3.97139	13.2221	3.32933
Stab2	12.3108	0.000601286	0.0113178	3.96417	3.96417	3.00992	0.759281
Begain	25.3652	4.23472e-09	1.23092e-06	3.9347	3.9347	6.56572	1.66867
Vav3	14.7394	4.97023e-05	0.00209328	3.90427	3.90427	3.80181	0.973758
Galnt9	61.1802	0.000381943	0.00827901	3.76343	3.76343	15.0859	4.00855
Syt4	605.944	4.32407e-06	0.000366842	3.72683	3.72683	151.706	40.7064
AABR07033720.1	10.8905	3.50919e-09	1.03702e-06	3.67866	3.67866	2.77752	0.755037
Rbfox1	311.85	0.00192922	0.0244223	3.65774	3.65774	71.544	19.5596
P2rx3	13.5553	0.00222532	0.0268965	3.64563	3.64563	3.24365	0.889735
Vav3	132.829	0.00140273	0.0195534	3.63659	3.63659	32.6081	8.96666
Eea1	32.87	0.00020026	0.00543769	3.63097	3.63097	8.27534	2.2791
Slc30a3	45.8761	0.011878	0.0762246	3.61427	3.61427	10.2665	2.84055
C1ql1	46.3961	0.000153167	0.00455439	3.59373	3.59373	11.639	3.2387
Lin28a	24.4896	7.46295e-05	0.00276254	3.59193	3.59193	6.04738	1.6836
Chrm3	10.0668	0.00223021	0.0269373	3.58522	3.58522	2.47461	0.690227
Gnb3	19.1295	2.29165e-07	3.56432e-05	3.55594	3.55594	4.89287	1.37597
Ptgir	15.0528	1.19458e-07	2.11811e-05	3.49129	3.49129	3.81047	1.09142
Rab3c	75.0141	5.13375e-05	0.00214685	3.47316	3.47316	18.5174	5.33157
Zfp385b	17.0073	0.000114194	0.00380186	3.45058	3.45058	4.2348	1.22727
Greb1l	26.7819	0.000389652	0.00838462	3.4042	3.4042	6.44007	1.8918
Dpf3	25.3284	0.000287349	0.00690227	3.38922	3.38922	5.98416	1.76564
Lgr5	19.9971	0.000264473	0.00651339	3.38108	3.38108	4.75374	1.40598
Ank3	119.604	0.000976787	0.015575	3.35086	3.35086	27.7503	8.28154
Uncx	373.229	0.000725928	0.0128972	3.34128	3.34128	88.639	26.5285
RGD1563349	57.5103	0.000118333	0.00385692	3.34099	3.34099	13.9946	4.18876
Cacna1b	33.4826	0.000131119	0.00414417	3.33877	3.33877	7.99249	2.39384
Cpeb2	32.3187	0.00154895	0.0208423	3.30713	3.30713	7.79699	2.35763
Clcn2	14.4853	0.00746132	0.0576959	3.30671	3.30671	3.53823	1.07002
Cdk5r2	182.676	0.000775737	0.0135277	3.26214	3.26214	43.3241	13.2809
Epb41l4b	35.8791	0.00349308	0.0359465	3.2614	3.2614	8.50101	2.60655
Snhg11	59.6614	0.00752544	0.0579393	3.25875	3.25875	13.2091	4.05341
AC239701.1	77.3043	0	0	3.25085	3.25085	19.5855	6.02474
Pclo	16.6156	0.0155901	0.0905137	3.24118	3.24118	3.86571	1.19269
Tal1	50.3652	0.010045	0.0687675	3.24101	3.24101	11.3797	3.51116
Zfhx3	238.943	0.000151944	0.0045439	3.23389	3.23389	57.6762	17.8349
Mab21l1	450.84	0.0101993	0.0692888	3.23118	3.23118	100.223	31.0174
Ank3	172.959	0.00656413	0.0533085	3.20132	3.20132	38.9177	12.1568
Csrnp3	21.2049	0.000194063	0.00535971	3.15572	3.15572	5.08247	1.61056
Iqsec3	21.185	9.94745e-05	0.00342482	3.15051	3.15051	5.12528	1.62681
Gria3	73.4865	1.81691e-05	0.0010528	3.15023	3.15023	18.0448	5.72809
Mgat4c	12.4005	1.16915e-10	5.18254e-08	3.13371	3.13371	3.05227	0.974011
Kcnk3	20.3654	0.000315275	0.00732654	3.11815	3.11815	4.79341	1.53726
Plekha6	36.5491	2.78461e-08	6.17174e-06	3.11402	3.11402	9.05779	2.90871
Map3k9	45.6006	0.000169755	0.00488626	3.10646	3.10646	11.1836	3.60011
Adcy8	33.6485	0.00459905	0.0431231	3.1013	3.1013	7.47882	2.41152
Spock1	122.602	1.56608e-05	0.0009287	3.0956	3.0956	29.7187	9.60029
Ank2	216.908	3.51766e-06	0.000313425	3.08095	3.08095	53.082	17.2291
Cbln1	280.438	0.0154289	0.0899494	3.07568	3.07568	64.9613	21.121
Golph3l	14.2509	0.000287676	0.00690227	3.07547	3.07547	3.40828	1.10821
Btbd11	29.9059	1.80457e-06	0.00019392	3.07204	3.07204	7.23972	2.35665
Rph3a	28.9248	0.00800239	0.0597936	3.06894	3.06894	6.83907	2.22848
Ncam2	24.5792	7.93809e-14	7.03752e-11	3.06785	3.06785	6.09692	1.98736
Ablim3	15.8424	2.4377e-06	0.000242825	3.06404	3.06404	3.8811	1.26666
B3galt5	12.0242	0.00628945	0.0519492	3.05663	3.05663	2.83036	0.925971
Itgb8	14.2446	2.66454e-15	4.29499e-12	3.04171	3.04171	3.52752	1.15972
Hs3st3b1	43.6441	0.0100865	0.068806	3.04065	3.04065	9.74604	3.20525
Clvs2	20.6	1.48671e-06	0.000166841	3.02928	3.02928	5.04041	1.6639
Klhl1	25.3856	0.000132662	0.00416258	3.02872	3.02872	6.19082	2.04404
Golgb1	13.7973	2.41026e-05	0.00127953	3.02054	3.02054	3.26177	1.07986
Pdp1	37.346	0.00409013	0.0399351	3.01721	3.01721	8.83174	2.92712
Chl1	115.686	0.000291994	0.00696817	3.01345	3.01345	27.8515	9.24238
Stxbp5	17.933	0.00213684	0.0260797	3.00496	3.00496	4.21672	1.40325
Grin2d	61.8391	3.1934e-05	0.0015262	2.99507	2.99507	14.8122	4.94551
Rimbp2	81.1743	0.000249584	0.00629499	2.99037	2.99037	19.1465	6.40273
Lhx5	379.73	0.00188864	0.0240744	2.98661	2.98661	87.9971	29.4639
Ncald	140.357	0.00111119	0.0170142	2.98214	2.98214	33.4449	11.215
Rgn	14.6346	0.0108895	0.0722072	2.9774	2.9774	3.33698	1.12077
Fzd10	429.321	0.00674021	0.054249	2.96998	2.96998	99.9051	33.6383
Scn9a	79.8799	2.05185e-05	0.00114048	2.95251	2.95251	19.0599	6.45549
Lig3	21.7192	9.59612e-05	0.00334939	2.9265	2.9265	5.26056	1.79756
Caly	18.3992	1.55482e-08	3.72548e-06	2.92042	2.92042	4.46165	1.52774
LOC100125362	146.137	0.000113615	0.00379379	2.89761	2.89761	34.6525	11.959
Nrxn1	43.6287	0.000251496	0.00630267	2.89427	2.89427	10.3428	3.57354
Nrxn1	29.3772	5.18181e-05	0.00215173	2.88733	2.88733	6.95576	2.40906
Rgs6	11.6813	0.00194007	0.0244861	2.87872	2.87872	2.76484	0.960442
Prickle2	100.133	0.000820269	0.0140932	2.86839	2.86839	23.3483	8.13987
Sox13	21.5515	0.0147777	0.0872542	2.85717	2.85717	4.89846	1.71445
Gabra1	22.3855	2.12694e-05	0.00116798	2.84248	2.84248	5.3529	1.88318
Atp8a2	24.7895	0.0027132	0.0304672	2.82757	2.82757	5.67124	2.0057
Ppef2	22.1443	0.000819251	0.0140894	2.82296	2.82296	5.2683	1.86624
Psd3	23.0558	1.48215e-08	3.65e-06	2.81408	2.81408	5.61317	1.99467
Zfp9	18.5801	3.5305e-08	7.54208e-06	2.80278	2.80278	4.48189	1.59909
Fry	27.1917	4.90408e-07	6.7933e-05	2.80234	2.80234	6.49283	2.31693
Gabrb2	17.2065	4.7983e-11	2.23891e-08	2.79685	2.79685	4.18618	1.49675
Grm4	49.9382	4.61274e-05	0.00199484	2.79331	2.79331	11.8098	4.22788
Slc8a1	48.0208	0.000127428	0.00404916	2.78037	2.78037	11.4831	4.13007
Tet1	13.8231	8.75111e-10	3.23262e-07	2.77567	2.77567	3.35121	1.20735
Gpsm3	26.8804	3.04188e-06	0.00028238	2.77459	2.77459	6.45317	2.32581
Ank2	300.329	1.50261e-06	0.000167564	2.77176	2.77176	71.6166	25.838
Ptpn3	31.5603	0.00721636	0.0568449	2.74086	2.74086	7.07852	2.58259
AABR07029269.1	19.7114	1.48239e-09	4.86745e-07	2.72423	2.72423	4.72302	1.7337
Slitrk6	16.9487	0.0100715	0.068806	2.71322	2.71322	3.78582	1.39532
Gdpd2	12.6204	0.000472663	0.00971123	2.7065	2.7065	2.90963	1.07505
Pcdh8	366.645	0.000172455	0.00493193	2.69842	2.69842	84.9537	31.4827
AABR07007055.1	17.2567	0.0166282	0.094317	2.6981	2.6981	3.84976	1.42684
Asic1	59.5512	8.9959e-08	1.67901e-05	2.69601	2.69601	14.1402	5.24488
Nrcam	16.4874	0.0041738	0.0404368	2.69392	2.69392	3.8513	1.42963
Lrrtm3	28.6335	3.26495e-06	0.00029596	2.68098	2.68098	6.75403	2.51924
Nrbp2	263.416	0.00131582	0.0187698	2.66903	2.66903	59.8422	22.4209
AC103179.1	11.1229	0.00175266	0.0228062	2.66354	2.66354	2.52784	0.949052
AABR07036623.1	119.749	1.25492e-05	0.000789041	2.66208	2.66208	27.9559	10.5016
Nav3	98.2442	1.02045e-06	0.000122254	2.66197	2.66197	23.1537	8.69795
Slitrk3	17.0831	0.00470461	0.043674	2.66122	2.66122	3.81785	1.43462
Nova1	38.9596	0.000889666	0.0147613	2.65557	2.65557	8.88106	3.34431
AABR07006860.1	84.1847	0.0165164	0.0938632	2.65412	2.65412	19.129	7.2073
AABR07049085.1	18.902	0.00201915	0.0251537	2.65016	2.65016	4.29524	1.62075
AABR07057765.1	17.6445	8.36997e-13	5.30028e-10	2.6362	2.6362	4.21816	1.60009
Itgb8	43.5975	0.00035325	0.00781957	2.63189	2.63189	10.1496	3.85639
Ednrb	199.114	0.0176005	0.0978339	2.62925	2.62925	43.4383	16.5212
Zbtb16	27.9581	0.000805509	0.0139341	2.61973	2.61973	6.4407	2.45854
Wdfy3	63.8637	0.000811624	0.0140126	2.61782	2.61782	14.5587	5.56137
AABR07007068.1	148.015	0.00245285	0.028464	2.61759	2.61759	33.429	12.7709
Plec	49.8324	2.27385e-09	7.19958e-07	2.61286	2.61286	11.8366	4.53012
Zfhx3	612.177	0.00023447	0.00602519	2.57855	2.57855	140.696	54.5638
Amotl2	41.8344	0.00936678	0.0659581	2.57539	2.57539	9.64562	3.74531
Vstm2l	115.714	0.002057	0.0254875	2.56975	2.56975	26.2624	10.2198
Nav2	410.257	0.000177498	0.00504362	2.55966	2.55966	95.0417	37.1306
Gmppa	24.5417	0.00550399	0.04789	2.55651	2.55651	5.58444	2.1844
Map2	249.579	0.00140488	0.0195679	2.54857	2.54857	56.786	22.2815
Dcc	342.197	0.0110138	0.0727773	2.54628	2.54628	76.1819	29.9189
Scn2a	149.362	0.000247536	0.00627906	2.53896	2.53896	34.4919	13.5851
Disp2	661.045	3.30712e-05	0.00154719	2.53625	2.53625	153.229	60.4156
Spock3	62.7569	0.00106645	0.0165002	2.53134	2.53134	14.459	5.712
Nell1	23.0929	0.00295353	0.0323227	2.52895	2.52895	5.30241	2.09668
Ntn1	332.736	0.00644292	0.0525535	2.52292	2.52292	73.6414	29.1889
Scn3a	351.409	6.63795e-06	0.000485471	2.52279	2.52279	82.0585	32.5269
Cpeb3	27.5089	1.59705e-08	3.77563e-06	2.51872	2.51872	6.44216	2.55771
Grid2	10.7338	0.000391014	0.00839355	2.51652	2.51652	2.47781	0.984619
Sema3f	20.3754	1.76143e-05	0.00102737	2.5159	2.5159	4.71828	1.87539
Cdh13	135.778	5.33811e-06	0.000415132	2.51314	2.51314	31.3802	12.4864
Nap1l5	289.3	0.00350365	0.0360175	2.50791	2.50791	65.8853	26.271
Mib1	162.017	0.00181288	0.0233776	2.49641	2.49641	36.9183	14.7886
LOC100911545	23.1144	0.0121264	0.0772541	2.48916	2.48916	5.24909	2.10878
Cercam	97.9712	0.00769282	0.058732	2.48715	2.48715	21.6028	8.68577
Kdm7a	25.7987	6.55156e-05	0.00256612	2.48682	2.48682	5.94308	2.38983
Taf9	14.06	0.0097071	0.0676028	2.48349	2.48349	3.13862	1.26379
Rfx3	14.7866	0.000549437	0.0106759	2.48275	2.48275	3.417	1.37629
Dmrtb1	13.1044	3.10862e-15	4.59325e-12	2.48258	2.48258	3.10042	1.24887
AABR07058914.1	16.3399	0.0162598	0.0928312	2.4808	2.4808	3.68799	1.48661
Chgb	354.778	0.00219128	0.0265939	2.47715	2.47715	79.5201	32.1014
Nyap2	19.73	0.00619619	0.0516767	2.47455	2.47455	4.33899	1.75344
A2m	24.7393	0.00118597	0.0176413	2.4709	2.4709	5.67158	2.29535
Ank2	315.418	0.00054955	0.0106759	2.47075	2.47075	72.2165	29.2286
Cacna2d2	43.1573	9.16089e-06	0.000624737	2.46648	2.46648	9.88655	4.00837
Th	61.5094	0.0114465	0.0745618	2.46535	2.46535	13.6277	5.52768
Mmp17	91.9913	0.00681729	0.0546709	2.46327	2.46327	20.7175	8.41058
Dlg3	46.6247	4.75188e-06	0.000390073	2.4626	2.4626	10.9026	4.42726
Rit2	29.498	0.000264488	0.00651339	2.45819	2.45819	6.80178	2.76699
LOC103690141	10.7527	8.64814e-05	0.00309778	2.4565	2.4565	2.46766	1.00454
Clasp1	30.656	0.000343555	0.00763354	2.45356	2.45356	7.08303	2.88684
Rcan2	45.3189	1.0982e-05	0.000715888	2.45347	2.45347	10.5438	4.29752
Asxl3	92.612	0.00306949	0.0330555	2.4416	2.4416	20.8164	8.52569
Stambp	17.3205	0.000544666	0.0106126	2.42728	2.42728	3.99705	1.64672
Wdr44	10.4667	0.000428073	0.00899307	2.416	2.416	2.40233	0.994341
Nefm	1326.85	0.00946183	0.0664164	2.40961	2.40961	290.352	120.497
Gdpd2	111.321	0.0024565	0.0284681	2.40695	2.40695	24.9196	10.3532
Gabbr1	44.5366	4.3704e-06	0.000369007	2.40454	2.40454	10.2004	4.24215
Gpr45	42.6088	7.8007e-06	0.00054955	2.40386	2.40386	9.85481	4.09958
Vcan	57.9304	0.00128786	0.0185293	2.40382	2.40382	13.1609	5.47498
B630019K06Rik	62.928	2.24165e-05	0.00120811	2.40347	2.40347	14.4798	6.02453
Nefh	22.7167	0.00764088	0.0584471	2.39883	2.39883	5.0436	2.10253
Dscam	169.841	0.000307454	0.00722047	2.39138	2.39138	38.3343	16.0302
Dnm3	51.8601	0.00199529	0.0249671	2.38949	2.38949	11.6677	4.88291
Ina	4809.15	0.00237581	0.0279446	2.38246	2.38246	1071.1	449.575
Kcnc3	18.5897	2.10656e-05	0.0011636	2.37771	2.37771	4.27605	1.79839
Dlg3	42.766	4.58318e-05	0.0019869	2.37725	2.37725	9.74871	4.10084
Hecw2	43.8434	0.000288324	0.00690848	2.37566	2.37566	9.99791	4.20848
Dpysl4	1352.76	0.00305019	0.0329604	2.37068	2.37068	302.066	127.417
Pak7	10.9149	0.000341848	0.00761471	2.36199	2.36199	2.50201	1.05928
Limk2	160.704	0.00237867	0.0279446	2.35551	2.35551	36.0801	15.3174
Pitpnm3	39.0038	0.000219485	0.00572306	2.35495	2.35495	8.80016	3.73688
Ptpn5	355.836	0.000249082	0.00629126	2.34688	2.34688	80.5057	34.3033
Pcdha4	16.3641	0.000138798	0.00424314	2.34634	2.34634	3.7167	1.58404
Pou2f2	477.788	0.00981228	0.0679085	2.34126	2.34126	107.531	45.9286
Rgmb	393.241	0.000281856	0.00680869	2.33929	2.33929	88.6573	37.8992
Eml6	38.6703	7.92683e-06	0.000555536	2.32912	2.32912	8.86012	3.80406
Zfp583	13.0298	0.00516201	0.0462362	2.32187	2.32187	2.93517	1.26414
Slco5a1	62.7656	2.84072e-06	0.0002708	2.32046	2.32046	14.3395	6.17957
Bves	12.5719	0.00208303	0.0257023	2.3199	2.3199	2.80708	1.21
Rap1gap2	77.7866	0.00554055	0.0481566	2.31889	2.31889	17.064	7.35872
Rims2	55.8791	3.97697e-05	0.0018081	2.3151	2.3151	12.722	5.4952
Cacna1d	130.06	5.25169e-05	0.00217565	2.31424	2.31424	29.4472	12.7244
Mdga2	13.2168	0.0150453	0.0883327	2.31347	2.31347	2.90576	1.25602
Akap6	455.949	1.8432e-05	0.00106109	2.31114	2.31114	103.574	44.8152
Crb1	37.9423	0.000313799	0.00730754	2.31014	2.31014	8.5736	3.7113
Tsga10	14.4208	0.000273538	0.00667194	2.30595	2.30595	3.26219	1.41468
Col14a1	39.0801	0.00247332	0.0285448	2.30391	2.30391	8.69216	3.77279
Fbxo44	56.5685	0.00878409	0.0634487	2.30205	2.30205	12.353	5.36607
Grin3a	10.2076	0.000197667	0.00540036	2.29989	2.29989	2.31507	1.0066
Gabbr1	225.129	0.000210139	0.00560906	2.29757	2.29757	51.2241	22.2949
Syt13	245.218	0.0145489	0.0865351	2.29447	2.29447	54.7219	23.8494
Dusp26	81.4327	0.00387675	0.0385522	2.28786	2.28786	18.1586	7.93691
Gng8	28.8875	0.00495313	0.0450884	2.28683	2.28683	6.4775	2.83252
LOC100910506	13.2871	0.00312077	0.0333742	2.28365	2.28365	2.99686	1.31231
Il33	43.5081	0.017288	0.096851	2.28257	2.28257	9.62231	4.21556
LOC100911581	14.627	0.000158483	0.00466014	2.27712	2.27712	3.31934	1.4577
Baz2b	17.9004	0.014468	0.0862956	2.27627	2.27627	3.94157	1.7316
Zfp597	27.9529	0.000770334	0.0135043	2.27282	2.27282	6.30312	2.77326
Pcsk1n	234.61	0.00776968	0.0589996	2.2712	2.2712	52.1054	22.9418
Arhgap24	14.239	0.0130294	0.0807451	2.2692	2.2692	3.15442	1.3901
Cacna1b	289.094	3.90568e-05	0.00178024	2.26881	2.26881	65.3335	28.7964
Fry	81.7401	0.00504305	0.0455914	2.26783	2.26783	18.0448	7.95687
Panx2	40.1122	2.37105e-05	0.0012663	2.2617	2.2617	9.01615	3.98645
Tmem145	281.113	1.12939e-05	0.000720334	2.25914	2.25914	63.7469	28.2173
Gabbr2	59.8057	5.81805e-05	0.00235525	2.25525	2.25525	13.4066	5.94462
Acta1	10.4704	0.00118401	0.0176413	2.2544	2.2544	2.31365	1.02628
Gabrg2	64.8102	1.33785e-09	4.56182e-07	2.25101	2.25101	14.8458	6.59519
Syt1	43.1632	3.93664e-11	2.05296e-08	2.24985	2.24985	9.86211	4.38346
Bicdl1	22.8222	0.000404405	0.00863915	2.24846	2.24846	5.16704	2.29804
Unc5c	185.746	0.000332674	0.00749877	2.24467	2.24467	41.7716	18.6092
Fam227a	41.6347	6.25056e-14	5.83308e-11	2.24428	2.24428	9.57068	4.26447
Ptch1	37.7446	0.00464408	0.0434076	2.24415	2.24415	8.28846	3.69336
Pcdha4	13.9871	0.00457608	0.0429531	2.24382	2.24382	3.11093	1.38644
Nrsn1	86.12	0.00048815	0.00990319	2.24101	2.24101	19.44	8.67465
Pcsk2	106.679	0.000471927	0.00970735	2.24077	2.24077	23.9847	10.7038
Tmtc4	69.4952	0.0179022	0.0989783	2.23725	2.23725	15.4852	6.92152
Dnajc6	111.743	2.36671e-06	0.000237085	2.235	2.235	25.242	11.294
LOC103690160	42.0049	3.95745e-08	8.25525e-06	2.23209	2.23209	9.54428	4.27594
Ebf1	236.184	0.00352681	0.0361704	2.23142	2.23142	51.7811	23.2054
Dopey2	36.7838	2.829e-06	0.0002708	2.23096	2.23096	8.33446	3.73581
Ptprr	20.9014	0.0173265	0.0969137	2.23059	2.23059	4.51322	2.02334
Kif1b	123.544	0.0025416	0.0289842	2.23056	2.23056	27.2998	12.239
Magi1	43.662	0.000494018	0.00998795	2.22896	2.22896	9.77649	4.38612
Atp1b1	218.143	0.000521348	0.0103865	2.22823	2.22823	48.8719	21.9331
Ust	17.7304	4.79032e-06	0.000391415	2.22603	2.22603	3.99463	1.79451
Rc3h2	44.2292	0.000117807	0.00385395	2.22491	2.22491	9.94969	4.47196
Cacng2	108.853	0.000255423	0.00636976	2.22412	2.22412	24.325	10.9369
Pfkp	362.471	0.000104692	0.00356293	2.22287	2.22287	81.0853	36.4777
Fry	140.717	9.85702e-09	2.60858e-06	2.22233	2.22233	31.9067	14.3573
Lpin1	36.5464	0.000828568	0.0141164	2.22071	2.22071	8.18453	3.68554
Bin1	179.961	0.000302267	0.00711752	2.22013	2.22013	40.5228	18.2524
Cyp4x1	21.1683	0.000703379	0.0126487	2.21785	2.21785	4.69205	2.11558
Prkaa2	41.1235	0.000147238	0.0044324	2.21326	2.21326	9.2298	4.17023
Rcan2	271.601	0.000369487	0.00809812	2.20955	2.20955	60.9381	27.5794
Tm9sf4	25.7182	0.0115931	0.0750755	2.20941	2.20941	5.60166	2.53536
Cxcr4	412.432	0.00789894	0.05939	2.20877	2.20877	89.6752	40.5996
Casz1	62.1144	0.0134629	0.0821438	2.20757	2.20757	13.3697	6.05631
Slc8a3	53.4993	5.18084e-05	0.00215173	2.20712	2.20712	11.9515	5.41498
Lgr4	266.382	0.0149343	0.0878859	2.20665	2.20665	57.4036	26.0139
Faim2	22.8613	4.54576e-05	0.00198525	2.20655	2.20655	5.11	2.31583
Ric8b	18.4944	0.0150574	0.0883464	2.20435	2.20435	4.08056	1.85114
Dclk1	23.5942	0.013509	0.0822839	2.20379	2.20379	5.08036	2.30529
Hspa12a	367.058	0.00694968	0.0554318	2.2023	2.2023	79.686	36.1831
Hecw1	27.6229	1.21725e-12	7.44243e-10	2.20044	2.20044	6.28261	2.85516
Nova1	648.07	0.000126896	0.0040395	2.19553	2.19553	145.342	66.1991
AABR07049886.2	16.1479	0.000244188	0.00621189	2.19538	2.19538	3.62766	1.65241
Sorcs3	56.5103	0.000808254	0.013968	2.1951	2.1951	12.5761	5.7292
Tfr2	47.4837	0.00104179	0.0162177	2.18811	2.18811	10.6574	4.8706
Rtn4rl1	69.9041	0.00623583	0.0517154	2.18768	2.18768	15.5363	7.10173
Ptchd1	19.6942	0.0106891	0.0714168	2.18375	2.18375	4.24613	1.94442
Zbtb7c	43.1908	0.00488118	0.0447278	2.18207	2.18207	9.59138	4.39555
Gnal	15.5283	0.0012965	0.018614	2.17745	2.17745	3.42549	1.57317
Scn3b	324.151	0.000137197	0.0042182	2.17643	2.17643	72.4705	33.2978
Cd200	23.1522	0.000748696	0.0132619	2.17184	2.17184	5.19184	2.39052
Ppp1r14c	58.4192	0.00951067	0.0666536	2.17102	2.17102	12.65	5.82678
St8sia3	53.4753	0.000960392	0.0154277	2.16858	2.16858	11.8921	5.48381
Abat	219.155	0.00686066	0.0549193	2.16832	2.16832	47.5898	21.9478
Dlgap1	19.6588	0.0018792	0.0240059	2.16692	2.16692	4.38308	2.02272
Zfhx4	1219.29	0.0031404	0.0335033	2.16574	2.16574	268.907	124.164
Plppr1	131.926	0.00204291	0.0253484	2.15206	2.15206	28.934	13.4448
LOC108348172	273.469	0.0156487	0.0906755	2.14783	2.14783	59.5985	27.7482
Kcnab2	17.4005	6.95752e-05	0.00264162	2.14716	2.14716	3.86892	1.80188
AABR07006860.1	21.8083	0.00635623	0.0522769	2.14713	2.14713	4.71648	2.19664
Oprl1	130.311	4.09989e-05	0.00184975	2.14534	2.14534	29.1643	13.5943
Fam102b	26.9572	0.000580768	0.0110608	2.14478	2.14478	6.01516	2.80455
Adcy1	40.6684	0.00258095	0.0292601	2.14391	2.14391	8.87261	4.13852
Grm3	16.4446	4.64295e-07	6.48221e-05	2.14174	2.14174	3.69179	1.72373
Esrrg	162.229	4.07845e-06	0.000347668	2.14005	2.14005	36.264	16.9454
Pcdha6	20.9078	0.00227508	0.027286	2.13997	2.13997	4.61885	2.15838
Kcna2	25.1918	0.00112373	0.0171059	2.13857	2.13857	5.55441	2.59726
AABR07058422.1	152.961	1.46134e-06	0.000165039	2.13646	2.13646	34.2708	16.041
Ablim3	22.9632	0.00244191	0.0283918	2.13641	2.13641	5.02417	2.35169
Ttbk2	53.7857	0.000328165	0.00747424	2.13229	2.13229	11.9137	5.58728
Nhlh2	912.407	0.00188504	0.0240458	2.13146	2.13146	199.855	93.7643
Pgpep1	349.593	0.000899464	0.0148022	2.1296	2.1296	76.6846	36.009
Scrt1	760.385	0.00165028	0.0217879	2.12874	2.12874	166.342	78.1409
Csmd2	142.047	0.000204822	0.00550258	2.1287	2.1287	31.3678	14.7357
Dpp6	384.51	0.000706625	0.0126678	2.12354	2.12354	84.9179	39.9889
Gap43	1637.82	0.00265806	0.0299428	2.12343	2.12343	359.485	169.294
AABR07065531.5	788.567	0.000563492	0.0108248	2.12331	2.12331	174.651	82.2541
Lhx9	185.835	7.33074e-05	0.0027307	2.11977	2.11977	41.3185	19.492
Sdk2	91.0679	0.0100789	0.068806	2.11732	2.11732	19.5945	9.2544
Tal1	181.072	0.00120465	0.0178295	2.11624	2.11624	39.6207	18.7223
Lsamp	20.4877	0.00410854	0.0400707	2.11413	2.11413	4.51463	2.13546
Ncam1	1629.8	0.00046161	0.00955054	2.11384	2.11384	357.861	169.294
Sgsm1	196.867	0.0108226	0.071979	2.10918	2.10918	43.2227	20.4926
Nell2	96.1473	0.0141679	0.0850767	2.10666	2.10666	20.6522	9.80329
Taok3	71.4013	1.23909e-05	0.000781862	2.10496	2.10496	15.9141	7.56031
Slc12a5	49.055	0.0031869	0.0338567	2.10384	2.10384	10.7306	5.10046
AABR07021547.1	20.2711	0.000115672	0.00380186	2.10343	2.10343	4.50154	2.1401
Tmem229a	17.2003	0.00272925	0.030593	2.10199	2.10199	3.78527	1.80081
Cdh6	31.4739	0.0130058	0.0807059	2.10173	2.10173	6.77172	3.22198
Tmem196	26.2651	0.0131055	0.0810509	2.10076	2.10076	5.72363	2.72455
Ercc5	32.8207	0.000983623	0.0156138	2.09629	2.09629	7.24146	3.45442
Ptprn	430.976	0.00661639	0.0535686	2.09319	2.09319	94.191	44.9987
Map3k13	154.616	7.29269e-05	0.0027307	2.09056	2.09056	34.1631	16.3416
Pclo	60.3573	5.44011e-09	1.53109e-06	2.09013	2.09013	13.4853	6.45187
Sgip1	67.9648	1.54196e-05	0.000920555	2.08903	2.08903	15.0954	7.22604
Fign	125.729	0.000273561	0.00667194	2.08875	2.08875	27.8745	13.3451
Kcnab1	36.7592	0.00308551	0.0331571	2.08748	2.08748	7.99963	3.83219
Map2	15.8199	1.06466e-05	0.000699164	2.08379	2.08379	3.52936	1.69372
Plxna4	75.7485	0.00224399	0.0270562	2.08209	2.08209	16.4147	7.88373
Pde4d	29.3979	0.00326482	0.0343145	2.0754	2.0754	6.46128	3.11327
Adap1	71.3957	2.86231e-05	0.00142962	2.07389	2.07389	15.7917	7.61455
Zcchc12	488.821	0.000334533	0.00752742	2.07308	2.07308	108.13	52.1592
Nptxr	290.041	0.000193912	0.00535971	2.07134	2.07134	63.8444	30.8228
AABR07061839.1	14.9821	0.00124248	0.0181253	2.07118	2.07118	3.27599	1.58171
Limk2	115.744	0.00128207	0.0185064	2.06962	2.06962	25.3284	12.2382
Kndc1	35.2316	0.000119156	0.00386243	2.06713	2.06713	7.79863	3.77269
Pcdh9	50.4543	0.000316228	0.00733615	2.0636	2.0636	11.1113	5.38441
Cdh10	44.9235	0.00115977	0.0174717	2.06243	2.06243	9.77319	4.73868
Nrcam	55.7356	0.00772219	0.0588154	2.06193	2.06193	12.0214	5.83014
Slc8a1	21.336	0.00446299	0.0424186	2.06136	2.06136	4.64096	2.25141
Slc8a1	14.9398	0.0044665	0.0424186	2.06117	2.06117	3.24961	1.57658
Slc8a1	11.0296	0.00446646	0.0424186	2.06104	2.06104	2.39905	1.164
Mpp3	23.8693	0.00326891	0.0343168	2.05813	2.05813	5.1711	2.51252
Lmbrd2	46.5297	0.002476	0.0285448	2.05492	2.05492	10.1992	4.96332
Ppp2r3a	25.8693	0.00105018	0.0163197	2.05266	2.05266	5.65365	2.75431
Epb41	179.59	4.52472e-06	0.000376656	2.04977	2.04977	39.5665	19.3029
Trim67	72.7989	0.00787993	0.0593632	2.04932	2.04932	15.6503	7.63682
Adam11	155.314	0.000444786	0.00930012	2.0476	2.0476	33.8788	16.5457
Atp8a1	78.1629	6.32262e-07	8.36615e-05	2.04741	2.04741	17.2944	8.44695
Plcd4	14.0238	5.25336e-08	1.07066e-05	2.04706	2.04706	3.12226	1.52524
Cpeb2	17.9926	0.000382793	0.00828731	2.0432	2.0432	3.93089	1.92389
Kifc2	72.4723	0.0127998	0.0798569	2.04129	2.04129	15.5763	7.63059
Ajm1	29.5995	0.00310601	0.033337	2.03742	2.03742	6.42047	3.15127
Tenm2	385.29	0.00126179	0.018312	2.03665	2.03665	83.6617	41.0781
Bsn	682.404	6.91291e-05	0.0026408	2.03403	2.03403	149.308	73.4051
Epha5	43.853	0.0111252	0.073272	2.03055	2.03055	9.46834	4.66294
Olig1	55.5184	0.00421926	0.0406585	2.03046	2.03046	11.9982	5.90911
Zfp804a	31.7847	5.51819e-06	0.000423563	2.02945	2.02945	6.99507	3.44679
Map7d2	56.0027	9.7765e-06	0.000656618	2.02788	2.02788	12.3464	6.08833
Vps37d	43.7801	0.011747	0.0757128	2.02637	2.02637	9.48348	4.68004
Olfm1	626.887	0.00553577	0.0481387	2.02608	2.02608	134.279	66.2751
AABR07028615.1	97.7788	0.000115143	0.00380186	2.02411	2.02411	21.3252	10.5356
Celf4	254.913	2.12137e-06	0.000218686	2.02401	2.02401	56.2654	27.7989
Myo16	150.043	0.00319674	0.0338864	2.02121	2.02121	32.5976	16.1278
Pcdhb9	14.563	5.24439e-07	7.04456e-05	2.02048	2.02048	3.20866	1.58807
Scml4	36.4997	3.73335e-12	2.06862e-09	2.01936	2.01936	8.10105	4.01168
Adcyap1r1	178.983	0.00895734	0.0641708	2.0191	2.0191	38.1869	18.9128
Siah3	18.0562	1.56088e-06	0.000171901	2.01743	2.01743	3.96852	1.96712
Cacna2d1	179.799	0.000595379	0.011232	2.01646	2.01646	39.223	19.4514
Zfp641	25.0183	0.00202516	0.025181	2.01285	2.01285	5.45525	2.71021
Lrfn5	38.1802	0.0126171	0.0790543	2.0128	2.0128	8.24323	4.0954
Spry3	26.0376	0.00192015	0.024371	2.00946	2.00946	5.66069	2.81702
Kcnc1	88.1942	0.000137143	0.0042182	2.00852	2.00852	19.2591	9.58867
Nt5dc3	41.1054	0.00101016	0.0158786	2.00813	2.00813	8.8918	4.42789
Satb1	14.6232	1.47182e-12	8.69896e-10	2.00799	2.00799	3.24166	1.61438
AABR07049790.1	84.2558	6.16907e-05	0.00245255	2.00768	2.00768	18.5085	9.21885
Iqsec3	398.359	0.000481035	0.009815	2.00733	2.00733	87.1174	43.3998
Paqr9	12.7551	0.00112402	0.0171059	2.00574	2.00574	2.74477	1.36846
Slc1a1	29.8021	0.00714252	0.0564786	2.00473	2.00473	6.396	3.19045
LOC100911256	51.3869	0.00176051	0.0228853	2.00281	2.00281	11.1948	5.58957
Plec	140.016	0.00418712	0.0404808	2.00273	2.00273	30.2376	15.0982
RGD1562339	43.7356	8.10627e-07	0.000101938	1.99871	1.99871	9.62633	4.81628
Susd4	223.183	0.00577684	0.0493551	1.99641	1.99641	48.2212	24.154
Rgs9	11.3484	0.0169178	0.0954405	1.9948	1.9948	2.44642	1.2264
Tnik	194.449	3.45294e-10	1.45772e-07	1.9936	1.9936	42.883	21.5103
AABR07060833.1	50.6325	0.0014341	0.0197758	1.99104	1.99104	10.9566	5.50294
Zfhx2	867.252	0.000112806	0.0037739	1.99044	1.99044	188.848	94.8775
Kifc2	12.0948	0.000658445	0.012016	1.98909	1.98909	2.64077	1.32763
Ryr3	21.1894	0.00862938	0.0628338	1.98826	1.98826	4.52509	2.27591
Ryr3	31.6913	0.00862848	0.0628338	1.98826	1.98826	6.76781	3.40389
Cxxc4	556.421	0.000926288	0.0151234	1.98772	1.98772	121.077	60.9125
Cntn2	1227.8	0.0175121	0.0976032	1.98689	1.98689	259.544	130.628
Adgra1	32.3583	0.00828704	0.061224	1.98632	1.98632	6.8913	3.46938
Taf9	20.4751	4.56065e-05	0.00198585	1.98563	1.98563	4.47629	2.25434
Adgrl3	21.2904	0.000960591	0.0154277	1.98209	1.98209	4.61657	2.32914
Nrxn2	628.137	0.00604309	0.050758	1.98024	1.98024	135.887	68.6217
Pla2g4e	19.3294	0.0022127	0.0267805	1.98016	1.98016	4.16098	2.10134
Ppp1r9a	90.4823	0.000185884	0.00522332	1.9797	1.9797	19.6611	9.93134
Plec	74.0474	0.00635557	0.0522769	1.97876	1.97876	15.7806	7.97501
Eml2	92.7578	0.000937613	0.0151964	1.97531	1.97531	20.0075	10.1288
Macf1	291.673	0.00453086	0.0427095	1.97489	1.97489	62.748	31.7728
Macf1	291.673	0.00453086	0.0427095	1.97489	1.97489	62.748	31.7728
Shank1	753.044	8.71071e-06	0.000596331	1.97438	1.97438	164.099	83.1142
Map6	839.556	0.00281704	0.0312572	1.97391	1.97391	180.343	91.3633
Kcnip1	34.2771	6.09172e-05	0.0024382	1.9716	1.9716	7.47029	3.78895
Trpv6	22.4298	1.02218e-07	1.86847e-05	1.9707	1.9707	4.91564	2.49436
Shc2	154.463	0.0028869	0.0318728	1.96932	1.96932	33.1773	16.8471
Hdgfl3	16.6013	0.00100646	0.0158487	1.96763	1.96763	3.60266	1.83096
AABR07065531.1	38.8716	0.00108645	0.0167366	1.96653	1.96653	8.40261	4.27281
Srgap3	1378.45	7.54399e-06	0.000537199	1.966	1.966	300.189	152.691
Nkain4	76.232	0.000134436	0.00419661	1.96551	1.96551	16.5661	8.4284
Adcyap1r1	200.897	0.0011012	0.016905	1.96385	1.96385	43.1649	21.9797
Begain	315.583	0.0131586	0.081266	1.96356	1.96356	66.7337	33.986
Pdp1	40.6318	0.000103547	0.00353075	1.96067	1.96067	8.8758	4.52691
Dock4	106.05	0.00772622	0.0588208	1.96013	1.96013	22.631	11.5456
Cavin4	214.899	0.0120173	0.076868	1.9594	1.9594	45.5204	23.2319
Plcxd3	19.544	0.00593752	0.0501802	1.9592	1.9592	4.18734	2.13727
Cacna2d3	125.513	0.00282485	0.0313242	1.95651	1.95651	26.8679	13.7326
Asic1	480.995	0.000870667	0.0145365	1.95455	1.95455	103.309	52.8556
Disp3	184.397	0.000679908	0.0123392	1.9533	1.9533	39.655	20.3016
Fam110a	34.4698	0.0174967	0.0975578	1.95302	1.95302	7.40135	3.78969
Gabbr1	85.1693	6.91239e-06	0.000498226	1.95121	1.95121	18.5276	9.49545
Srrm3	434.643	0.000669769	0.0121927	1.94998	1.94998	93.6061	48.0036
Map7	21.2604	0.0131531	0.0812608	1.94788	1.94788	4.53495	2.32815
Xkr7	81.6202	0.000316516	0.00733615	1.94773	1.94773	17.5853	9.02859
Osbpl8	14.9306	1.48144e-08	3.65e-06	1.94606	1.94606	3.26683	1.67869
Nptx1	69.9115	0.00200691	0.0250456	1.94387	1.94387	14.9454	7.68849
Mk1	575.991	0.00774028	0.0588738	1.94385	1.94385	122.191	62.8602
Kif5c	244.555	4.21185e-05	0.00187571	1.9434	1.9434	52.8498	27.1945
Greb1	108.205	0.005434	0.0475503	1.9423	1.9423	23.0362	11.8603
Tppp	10.0686	0.000981952	0.0156138	1.9402	1.9402	2.17971	1.12345
Rell2	33.2423	0.000615294	0.0114358	1.93877	1.93877	7.16128	3.69372
Mapk10	285.076	0.00012811	0.00406355	1.93813	1.93813	61.6267	31.797
Diras1	117.852	1.94033e-05	0.00109372	1.93776	1.93776	25.575	13.1983
Vwa5b2	160.516	2.90475e-05	0.00143199	1.93466	1.93466	34.7715	17.973
Endov	29.5947	0.0134523	0.0821361	1.93461	1.93461	6.34965	3.28213
Rab9b	107.565	0.00119172	0.0177119	1.93244	1.93244	23.2077	12.0096
Nrxn3	35.3061	0.0153854	0.0898248	1.93207	1.93207	7.53314	3.899
Setd2	160.28	0.0140179	0.084484	1.93158	1.93158	34.181	17.6959
Tacc2	210.533	0.00444018	0.0422592	1.9298	1.9298	45.2435	23.4447
Cpeb4	172.002	9.49482e-06	0.000640124	1.92962	1.92962	37.3485	19.3554
Lrrtm2	62.3717	5.25039e-06	0.000413754	1.9285	1.9285	13.5718	7.0375
Slc19a2	30.7656	0.00393247	0.0389472	1.92688	1.92688	6.61045	3.43065
Gabrg2	85.1728	0.000558253	0.0107474	1.92583	1.92583	18.3269	9.51635
Phf24	29.5635	3.05775e-06	0.00028238	1.9254	1.9254	6.41722	3.33292
Samd5	48.0687	4.43799e-06	0.000372939	1.92536	1.92536	10.4598	5.43263
Golga7b	144.423	0.000803722	0.0139168	1.9235	1.9235	31.06	16.1477
Kif5a	205.499	0.00591835	0.0500659	1.92088	1.92088	43.5656	22.68
Sez6l	390.081	0.000143463	0.00434828	1.92079	1.92079	84.406	43.9434
Nrcam	168.476	0.00546724	0.0477065	1.92039	1.92039	35.7109	18.5956
AC119762.3	19.1369	2.14745e-07	3.43031e-05	1.91953	1.91953	4.15455	2.16435
Ppp1r17	63.838	0.014882	0.0876652	1.91595	1.91595	13.4554	7.02286
Fstl4	13.8988	0.000611407	0.0113875	1.91265	1.91265	2.97768	1.55683
Opcml	14.4542	8.11369e-05	0.00295024	1.91233	1.91233	3.12355	1.63337
Nipa1	103.098	0.000310823	0.00726113	1.90884	1.90884	22.2395	11.6508
Tub	183.734	0.000162622	0.00475032	1.90532	1.90532	39.461	20.7109
Ctsf	150.016	0.00052878	0.0104758	1.90424	1.90424	32.2274	16.924
Zmynd8	268.258	1.90683e-05	0.00108019	1.9042	1.9042	57.9044	30.4088
Fam78b	46.3508	0.000625754	0.0116059	1.90352	1.90352	9.95958	5.23219
Mtcl1	534.61	0.000189366	0.00528765	1.90242	1.90242	115.109	60.5063
Esyt1	164.09	0.0162283	0.0928059	1.90078	1.90078	34.4497	18.124
Pianp	40.9262	1.97176e-13	1.52005e-10	1.89924	1.89924	8.91786	4.69549
Lingo1	340.289	0.00360532	0.0367813	1.89908	1.89908	72.0577	37.9434
Thoc2	40.7221	0.017171	0.0964088	1.89828	1.89828	8.67517	4.57002
Cacnb4	53.5148	2.63381e-05	0.00135756	1.89622	1.89622	11.5487	6.09035
Rnd1	39.3395	0.00178628	0.0231355	1.89584	1.89584	8.39619	4.42874
Ntng1	50.7744	0.00298866	0.0324785	1.89568	1.89568	10.8801	5.73944
Xpr1	29.5668	8.80125e-05	0.00313064	1.89446	1.89446	6.38361	3.36962
Pnpla4	19.2919	0.000596967	0.0112485	1.89315	1.89315	4.1229	2.1778
Trim36	104.784	4.2261e-05	0.00187571	1.89275	1.89275	22.5732	11.9262
Dennd1b	10.4498	3.94425e-06	0.000341337	1.89143	1.89143	2.25571	1.1926
Adcyap1r1	134.34	0.00741172	0.0575886	1.89077	1.89077	28.2562	14.9442
Spock2	115.713	0.0106938	0.0714168	1.89075	1.89075	24.352	12.8796
Crebrf	126.905	9.9659e-06	0.000665436	1.88879	1.88879	27.4028	14.5081
AC131360.1	12.2771	0.0175938	0.0978339	1.88525	1.88525	2.60349	1.38098
Sema3f	241.511	0.000250403	0.00629772	1.88513	1.88513	51.6784	27.4136
Kifc2	11.1398	0.00128611	0.0185293	1.88503	1.88503	2.36549	1.25488
Clasp1	22.7025	0.00146821	0.0200253	1.88434	1.88434	4.81919	2.5575
Syt7	17.5357	0.000957625	0.0154263	1.88395	1.88395	3.72719	1.97839
Vldlr	119.705	3.04224e-07	4.49516e-05	1.8831	1.8831	25.9029	13.7555
Zc3h12c	90.8677	0.000153346	0.00455439	1.88278	1.88278	19.5767	10.3978
Ssc5d	66.542	0.00907414	0.0646159	1.88204	1.88204	14.0377	7.45876
Kifc2	84.6013	0.00474763	0.0438896	1.88179	1.88179	17.8729	9.49778
Plekha6	878.625	0.000460531	0.00955049	1.88036	1.88036	188.272	100.126
Robo1	404.083	0.000166211	0.00482904	1.88002	1.88002	86.4723	45.9953
Pcdhb3	30.5815	0.00516752	0.0462362	1.87997	1.87997	6.46822	3.44059
Car10	21.0298	2.09919e-06	0.000217665	1.87994	1.87994	4.53174	2.41057
Gstm2	103.563	0.00835363	0.0615876	1.87929	1.87929	21.8932	11.6497
Sec24a	14.8036	0.00752791	0.0579393	1.87774	1.87774	3.14252	1.67356
Fbxl2	16.6853	5.00929e-06	0.000400491	1.87604	1.87604	3.5921	1.91472
Cpd	102.324	0.0124594	0.0784731	1.8757	1.8757	21.6186	11.5256
Slc2a3	10.4298	0.00530466	0.0468781	1.87512	1.87512	2.19992	1.17322
Pcdha6	34.2298	0.00189485	0.0241189	1.87463	1.87463	7.26423	3.87503
Skil	163.973	2.82387e-05	0.00142245	1.8741	1.8741	35.2738	18.8218
Nrcam	106.142	0.000462957	0.00956723	1.87298	1.87298	22.569	12.0498
Dnm1	273.258	1.00786e-05	0.000669303	1.87267	1.87267	58.6713	31.3302
Adcyap1r1	242.874	0.00964757	0.0672674	1.8724	1.8724	50.9265	27.1984
Tmem169	103.148	0.0106683	0.07138	1.87128	1.87128	21.8323	11.667
AC114111.1	21.9032	0.0171401	0.0962964	1.87107	1.87107	4.6213	2.46987
MAST1	907.7	0.000535831	0.0105565	1.87078	1.87078	193.63	103.502
Clec2l	12.662	0.0121275	0.0772541	1.86903	1.86903	2.65039	1.41806
Vit	40.0219	0.00019557	0.00537236	1.86819	1.86819	8.54908	4.57614
Pcdhb8	15.8945	7.45154e-06	0.000534792	1.86758	1.86758	3.41836	1.83037
Ndrg4	572.788	5.68408e-06	0.000434416	1.86657	1.86657	123.047	65.9214
Csmd1	19.3721	4.85627e-05	0.00207494	1.86379	1.86379	4.15218	2.22782
Apba1	180.052	1.51363e-05	0.00091297	1.86355	1.86355	38.57	20.697
LOC102550892	60.595	1.39443e-08	3.53209e-06	1.86296	1.86296	13.0596	7.01014
Unc13b	19.3889	1.34825e-05	0.000835869	1.86227	1.86227	4.1728	2.24071
Sbno2	26.5487	0.00498525	0.0452604	1.86212	1.86212	5.63778	3.02761
Bend4	35.0437	0.00680858	0.0546505	1.86105	1.86105	7.41039	3.98182
Rnf150	44.1927	0.000567616	0.0108785	1.86033	1.86033	9.41625	5.06161
Chst10	132.502	0.00135162	0.0190899	1.85979	1.85979	28.2505	15.1902
Ddx17	295.91	1.12101e-05	0.000717566	1.85889	1.85889	63.6435	34.2374
Nploc4	38.4947	0.000399316	0.00855106	1.8578	1.8578	8.25131	4.44143
Rnf152	134.879	4.92996e-05	0.00209328	1.85648	1.85648	28.8454	15.5377
Ntm	212.687	0.00156689	0.0209996	1.85621	1.85621	45.2811	24.3944
Tbck	12.8656	6.79931e-08	1.33954e-05	1.85362	1.85362	2.7691	1.49389
AABR07009919.1	13.7103	0.000156311	0.00461962	1.8529	1.8529	2.93985	1.58662
Gria4	20.6294	0.000416756	0.00882855	1.84962	1.84962	4.39495	2.37613
Fat3	228.023	0.00158816	0.0212202	1.84843	1.84843	48.2456	26.1008
Lonrf2	780.936	0.000771005	0.0135043	1.8482	1.8482	166.345	90.0038
Tmem170b	29.8565	2.69869e-05	0.00137307	1.84466	1.84466	6.38651	3.46216
AC132752.2	39.5007	0.00901907	0.0644381	1.84042	1.84042	8.36709	4.54629
AABR07031533.1	138.793	2.35758e-06	0.000237085	1.8378	1.8378	29.696	16.1585
Shank2	173.291	7.31954e-05	0.0027307	1.83638	1.83638	36.8694	20.0772
Acr	18.2153	0.000394855	0.00846575	1.83595	1.83595	3.883	2.11498
Ikzf4	52.4649	7.04681e-05	0.00266981	1.83595	1.83595	11.2115	6.10664
Grin1	39.004	0.00135667	0.0191066	1.83585	1.83585	8.27261	4.50615
Arhgef6	28.1977	0.000211883	0.00560906	1.83565	1.83565	6.00851	3.27323
Prmt8	177.085	0.00193109	0.0244223	1.83482	1.83482	37.4669	20.4199
Snap91	494.843	0.000680737	0.0123417	1.8312	1.8312	104.881	57.2744
Slc36a1	11.8592	5.03032e-07	6.81846e-05	1.83046	1.83046	2.53837	1.38674
Adam23	161.523	0.0039	0.0386966	1.82974	1.82974	34.2212	18.7028
Alpk3	10.7244	0.0127229	0.0795169	1.82776	1.82776	2.24156	1.22639
AABR07001382.1	34.9335	1.28031e-06	0.000148373	1.82766	1.82766	7.48367	4.09468
Ncan	1301.32	0.00128649	0.0185293	1.82698	1.82698	274.416	150.203
Zfp697	60.3731	7.62631e-05	0.00279963	1.82567	1.82567	12.8139	7.01876
Mfsd6	190.465	0.00358479	0.036614	1.82533	1.82533	40.1372	21.989
Kansl3	26.5735	1.02915e-09	3.64957e-07	1.8249	1.8249	5.70689	3.12724
LOC103690160	54.7241	0.000704405	0.0126487	1.82441	1.82441	11.5744	6.3442
Edil3	315.663	0.00533993	0.0469654	1.82304	1.82304	66.6113	36.5386
Trim9	213.204	0.00223245	0.026946	1.8229	1.8229	44.8577	24.6078
Pou3f4	211.109	2.23939e-05	0.00120811	1.82167	1.82167	44.9016	24.6486
Ica1l	19.7934	2.65991e-05	0.00136704	1.82163	1.82163	4.21082	2.31157
Smim17	51.0365	0.00748841	0.0578045	1.82121	1.82121	10.7411	5.89779
Prmt3	46.3163	7.44154e-05	0.00276038	1.82086	1.82086	9.84483	5.40668
Ly6h	244.737	0.000528095	0.0104739	1.81852	1.81852	51.7918	28.4802
Actl6b	173.392	2.48875e-05	0.00130944	1.81558	1.81558	36.8535	20.2985
Pcdhb12	11.5141	0.000544266	0.0106126	1.81499	1.81499	2.44469	1.34695
Hecw1	110.986	0.0002779	0.00674068	1.81385	1.81385	23.5307	12.9728
Adgrb3	155.892	8.41393e-06	0.000582764	1.81371	1.81371	33.1929	18.301
Wnk1	109.345	0.00776292	0.0589736	1.81201	1.81201	22.939	12.6594
Klhl28	60.2971	0.000204449	0.00550089	1.81157	1.81157	12.8189	7.0761
Atp13a2	71.3401	6.69665e-05	0.00258896	1.80924	1.80924	15.1379	8.367
Arhgef2	26.8258	0.00625004	0.0517858	1.80493	1.80493	5.65951	3.13559
Crim1	131.558	0.00395493	0.0390667	1.8049	1.8049	27.5938	15.2883
Sgtb	109.616	0.00126304	0.018312	1.8045	1.8045	23.1772	12.8441
Prox1	204.447	0.00086527	0.0144873	1.80448	1.80448	43.2639	23.9758
Rundc3b	200.457	0.000605267	0.0113566	1.8038	1.8038	42.3906	23.5008
Tmtc2	85.1131	0.00473874	0.0438531	1.80289	1.80289	17.8711	9.91252
Tnks	363.961	0.00121162	0.0178786	1.80197	1.80197	76.7519	42.5932
Tmed8	18.1981	0.00095789	0.0154263	1.80139	1.80139	3.83109	2.12675
Trim36	16.721	0.00482461	0.0443469	1.80078	1.80078	3.49306	1.93975
Scn1a	73.3791	1.94306e-05	0.00109372	1.80035	1.80035	15.5983	8.66403
Afap1	1354.72	0.000532259	0.0105094	1.79933	1.79933	285.331	158.576
Dlg3	98.0657	0.00738686	0.0575468	1.79388	1.79388	20.5668	11.465
Zkscan2	212.661	9.18367e-05	0.00324374	1.79041	1.79041	45.056	25.1652
Sybu	229.173	2.89188e-05	0.00143199	1.79038	1.79038	48.6601	27.1786
Nfe2l3	18.8509	0.00211227	0.0259367	1.78981	1.78981	3.97175	2.21909
Kif5a	1269.95	4.18561e-05	0.00187134	1.78885	1.78885	268.604	150.154
Mcts1	60.6261	0.000114952	0.00380186	1.7882	1.7882	12.8148	7.16634
Tbc1d30	60.0623	0.000298174	0.00706808	1.78819	1.78819	12.643	7.07026
Prdm2	106.862	0.00350715	0.0360286	1.78692	1.78692	22.4503	12.5637
March4	29.7453	0.00986565	0.0681183	1.78497	1.78497	6.18056	3.46256
Cul9	126.17	0.0146091	0.0867394	1.7827	1.7827	26.3487	14.7802
AABR07024542.1	129.089	3.98852e-05	0.00180871	1.78225	1.78225	27.3064	15.3214
Ric3	235.428	0.0018368	0.0236345	1.78185	1.78185	49.4073	27.728
Psd2	472.49	4.00727e-05	0.00181258	1.78103	1.78103	99.9156	56.1
Rab6b	81.0726	0.00687252	0.0549894	1.78048	1.78048	16.8955	9.48932
Sat2	20.0937	0.0059715	0.0502996	1.77663	1.77663	4.21053	2.36995
Jph3	201.895	0.00041335	0.00877483	1.77576	1.77576	42.3743	23.8627
Snrpn	103.506	6.06132e-06	0.000452395	1.77506	1.77506	21.8983	12.3367
L1cam	974.044	2.12767e-05	0.00116798	1.77278	1.77278	205.548	115.947
Fam161b	53.3281	0.0167605	0.0949132	1.77254	1.77254	11.0907	6.25697
Klhl11	113.863	0.00527944	0.0468189	1.77191	1.77191	23.776	13.4182
Mmp24	41.6326	1.72596e-07	2.8601e-05	1.77139	1.77139	8.81846	4.97828
Rab6b	1399.62	0.000298856	0.00707479	1.7704	1.7704	294.248	166.204
Nrxn3	220.912	6.67558e-05	0.00258896	1.76933	1.76933	46.558	26.3139
Sptan1	58.1871	0.0171799	0.0964281	1.76857	1.76857	12.0271	6.80043
Dlgap3	190.807	0.00371107	0.0375609	1.76797	1.76797	39.8312	22.5294
Zfp112	16.8397	1.8754e-06	0.000200318	1.76646	1.76646	3.55586	2.01298
Mapt	2141.97	0.000413725	0.00877483	1.76576	1.76576	449.681	254.668
Cd200	262.584	0.000362895	0.0080031	1.76567	1.76567	55.2319	31.281
Pou3f1	371.077	0.000485357	0.00988043	1.76329	1.76329	77.7478	44.0924
Kcnh8	28.4078	0.000539229	0.0105771	1.76323	1.76323	5.98154	3.39238
Zswim6	102.018	7.82958e-05	0.00285651	1.76295	1.76295	21.4812	12.1848
Celf6	82.7686	0.001463	0.0199817	1.76294	1.76294	17.3907	9.86456
Nin	71.8878	0.000933772	0.0151838	1.76208	1.76208	15.0932	8.56558
Trmu	22.1441	0.0162591	0.0928312	1.75955	1.75955	4.61997	2.62566
Tox	297.24	0.00848975	0.0622289	1.75912	1.75912	61.7675	35.1127
Nrxn2	10.9579	0.0123385	0.0781629	1.75848	1.75848	2.27425	1.29331
Rictor	66.2047	0.00012306	0.00395285	1.75823	1.75823	13.9052	7.90861
Pcdha6	23.383	0.0130232	0.0807394	1.75797	1.75797	4.82485	2.74455
AABR07059380.1	13.0406	0.000487886	0.00990319	1.75795	1.75795	2.7426	1.56011
AC108572.3	46.922	8.08303e-06	0.00056204	1.75792	1.75792	9.88841	5.62505
Sez6l2	785.673	0.000901604	0.0148022	1.75708	1.75708	164.129	93.4101
Kcnh4	115.145	0.00331918	0.0347622	1.7565	1.7565	24.0416	13.6872
Pcdha6	37.986	0.00362819	0.0369296	1.7556	1.7556	7.91525	4.50857
Tspyl4	726.105	0.000421174	0.00891149	1.75388	1.75388	151.977	86.6519
Robo1	329.079	0.000541971	0.0106067	1.75054	1.75054	68.8165	39.3115
Cacna1a	281.787	0.000321075	0.0074031	1.75021	1.75021	58.9476	33.6804
Adcyap1	94.4512	0.0132128	0.0814022	1.75005	1.75005	19.5754	11.1856
Rnd3	2090.25	0.000710635	0.0126902	1.74964	1.74964	437.394	249.991
Shisa7	536.736	3.94643e-06	0.000341337	1.74873	1.74873	113.117	64.6849
Rgs7	47.585	0.00199141	0.0249538	1.74816	1.74816	9.95438	5.6942
Fbxl16	143.104	7.18462e-05	0.00270426	1.74187	1.74187	30.0527	17.2531
Rhot1	21.3895	0.00241665	0.0282463	1.74171	1.74171	4.45201	2.55612
Magee1	270.003	0.00128851	0.0185293	1.74132	1.74132	56.2904	32.3262
Pcdhb5	30.2083	2.84105e-05	0.00142704	1.74088	1.74088	6.345	3.6447
Sobp	262.406	3.80256e-06	0.000332134	1.74026	1.74026	55.19	31.7137
Klc4	83.635	7.08525e-07	9.2374e-05	1.74003	1.74003	17.6317	10.133
Clmp	582.641	0.00277381	0.0308741	1.73845	1.73845	121.18	69.7057
Agap2	943.377	2.19075e-06	0.000223242	1.73785	1.73785	198.304	114.109
Rgs17	49.441	0.0152034	0.0889969	1.73767	1.73767	10.2569	5.90267
Speg	81.6845	0.0034909	0.0359465	1.73718	1.73718	16.9615	9.76379
AABR07039336.2	171.742	4.13892e-05	0.00185859	1.73674	1.73674	36.0764	20.7725
Ccdc184	70.5369	0.00449318	0.0425126	1.73641	1.73641	14.6675	8.44704
Cbln4	20.0116	0.000108202	0.00367534	1.73634	1.73634	4.19523	2.41613
Gpr155	45.1535	0.000388763	0.00837571	1.73549	1.73549	9.4463	5.44303
Ptprn2	546.659	0.00395082	0.0390487	1.73548	1.73548	113.987	65.6802
Rgma	850.273	0.00242954	0.028276	1.73481	1.73481	176.44	101.706
Slc12a5	119.898	6.9411e-09	1.89343e-06	1.73434	1.73434	25.2654	14.5677
Ralgds	102.137	0.000826887	0.0141164	1.7343	1.7343	21.2757	12.2676
Tmem130	557.811	0.0046608	0.0435168	1.7336	1.7336	116.343	67.1105
Vwc2	13.8656	8.03211e-07	0.000101727	1.73272	1.73272	2.91738	1.6837
Pou3f2	547.107	0.00170504	0.0223016	1.73049	1.73049	113.876	65.8053
Cacna1h	779.403	0.00236636	0.0279161	1.73032	1.73032	161.614	93.4008
Pde4d	36.6957	0.00544687	0.0476225	1.72998	1.72998	7.58796	4.38614
Napb	42.8206	0.000181959	0.00512928	1.72992	1.72992	8.93585	5.16548
AABR07070131.1	63.0433	0.00549537	0.0478578	1.72967	1.72967	13.0525	7.54622
Prkar1b	88.7425	0.00151286	0.0204768	1.72952	1.72952	18.4632	10.6753
Sv2a	656.177	0.000229294	0.00591138	1.7286	1.7286	136.944	79.2225
Adcy5	242.37	0.00123873	0.0181221	1.72852	1.72852	50.3496	29.1288
Rtbdn	19.8345	0.00313433	0.0334788	1.72837	1.72837	4.12521	2.38677
Dcx	6523.32	0.000144628	0.00436865	1.72799	1.72799	1362.27	788.356
B3galt1	49.8471	2.5177e-07	3.84839e-05	1.72744	1.72744	10.4881	6.07146
Nrxn2	861.741	0.000276452	0.00673319	1.72735	1.72735	180.154	104.295
Nxph1	98.6544	3.06298e-08	6.7049e-06	1.72674	1.72674	20.733	12.007
Pard6a	17.179	0.00306506	0.0330374	1.72645	1.72645	3.57735	2.07209
Zbtb46	106.797	1.3734e-06	0.000157161	1.7256	1.7256	22.4041	12.9834
Ncam1	392.885	0.00256051	0.0291028	1.72493	1.72493	81.3576	47.1658
Neurl1	61.8486	0.00935319	0.0658885	1.72414	1.72414	12.8237	7.43773
AABR07067882.1	12.7874	0.00202262	0.0251671	1.72357	1.72357	2.64742	1.53601
Chrnb2	180.592	7.19548e-05	0.00270426	1.72312	1.72312	37.7059	21.8823
Slc32a1	417.332	0.00659116	0.0534864	1.7208	1.7208	86.2332	50.1123
C8g	18.3031	5.15119e-10	1.98556e-07	1.72074	1.72074	3.85012	2.23748
Clstn3	342.279	9.78523e-05	0.00339483	1.72004	1.72004	71.4109	41.5169
Dock3	145.352	1.22274e-07	2.14657e-05	1.71986	1.71986	30.4868	17.7263
Pgm2l1	256.595	0.000137087	0.0042182	1.71921	1.71921	53.6025	31.1786
Ankrd6	169.296	0.00397146	0.0391362	1.71865	1.71865	35.0897	20.4171
Ampd2	338.829	5.95386e-06	0.000447321	1.71766	1.71766	70.9943	41.3319
LOC108348101	105.719	0.000643526	0.0118611	1.71601	1.71601	21.9678	12.8017
Cers6	98.8543	0.000112073	0.00376514	1.7143	1.7143	20.5829	12.0066
Fam8a1	187.575	1.60416e-12	9.17528e-10	1.71387	1.71387	39.449	23.0174
Gabbr1	887.261	0.000487365	0.00990319	1.71376	1.71376	184.457	107.633
Thsd7b	88.5857	0.00178899	0.0231368	1.71269	1.71269	18.3603	10.7201
AABR07001382.1	73.4212	0.000122451	0.00394042	1.71259	1.71259	15.3202	8.94566
Slitrk1	304.534	2.99503e-06	0.000280978	1.71254	1.71254	63.6851	37.1875
Rbfox3	22.7516	0.0159872	0.091886	1.71206	1.71206	4.67084	2.72821
Zbtb41	68.54	0.000899984	0.0148022	1.71162	1.71162	14.2611	8.33195
AABR07002134.1	48.4293	0.000115096	0.00380186	1.70931	1.70931	10.1007	5.90921
Plce1	69.1524	0.000856629	0.0143834	1.70713	1.70713	14.3278	8.39289
Zfpm2	85.0735	3.0771e-05	0.00148665	1.70561	1.70561	17.7466	10.4049
Hipk2	479.357	0.013881	0.0838867	1.70555	1.70555	98.0499	57.4887
Cadm3	506.603	3.15077e-05	0.00151399	1.70552	1.70552	105.476	61.8441
Nr2f2	805.139	0.000193677	0.00535971	1.70532	1.70532	167.877	98.4433
AC125757.1	10.6549	0.000167585	0.00484739	1.704	1.704	2.21751	1.30136
Dclk1	265.187	0.00533711	0.0469654	1.7031	1.7031	54.9403	32.259
Tle2	53.3927	0.00530264	0.0468781	1.7019	1.7019	11.0362	6.48465
Kcnk10	217.226	1.04021e-05	0.000688205	1.70074	1.70074	45.3198	26.6472
Dpysl3	668.46	8.74769e-05	0.00312083	1.69927	1.69927	138.989	81.7932
Fam57b	632.525	0.000300283	0.00709909	1.69879	1.69879	131.28	77.2783
Nova2	473.943	0.00215428	0.0262707	1.69782	1.69782	97.8482	57.6317
Tspoap1	436.722	3.89431e-07	5.61383e-05	1.6978	1.6978	91.2682	53.7568
Cadm3	131.433	0.00693745	0.0553591	1.69631	1.69631	26.9489	15.8868
Amer3	104.887	4.53882e-07	6.38713e-05	1.69616	1.69616	21.8979	12.9103
Schip1	157.865	0.0048116	0.0442507	1.69563	1.69563	32.5067	19.1709
Abcc5	42.89	0.00976776	0.0678652	1.69151	1.69151	8.83509	5.2232
Tp53inp2	1455.34	0.000590006	0.011179	1.69078	1.69078	301.104	178.086
Tmeff1	1461.91	0.000937442	0.0151964	1.69066	1.69066	302.371	178.848
Slc17a6	574.494	0.00294861	0.0322996	1.69052	1.69052	118.884	70.3241
Serpini1	326.9	0.00977824	0.0678848	1.69045	1.69045	67.2821	39.8014
Nmnat2	34.8006	3.97196e-06	0.000341878	1.69035	1.69035	7.24046	4.28341
Lhfpl4	123.018	0.000370689	0.00811443	1.68964	1.68964	25.4642	15.0708
Col11a2	56.8553	0.00050845	0.0102215	1.68919	1.68919	11.7651	6.96496
Xpr1	309.41	0.000931665	0.0151832	1.68895	1.68895	64.1906	38.0063
Nexmif	127.653	1.27969e-06	0.000148373	1.68874	1.68874	26.6295	15.7688
Abr	64.7054	0.0105642	0.0708796	1.68829	1.68829	13.3556	7.91073
Gpr162	401.193	1.06226e-05	0.000699164	1.68803	1.68803	83.399	49.4061
Lhfpl6	192.313	0.0100644	0.068806	1.68647	1.68647	39.4261	23.3778
Hcn4	272.309	1.33603e-05	0.0008312	1.68585	1.68585	56.5674	33.5543
Smurf1	18.5796	0.00278972	0.0310123	1.68536	1.68536	3.82813	2.2714
Ptch1	754.245	0.0124034	0.0783268	1.68443	1.68443	155.375	92.2416
Rem2	189.442	0.00397299	0.0391362	1.6842	1.6842	39.0508	23.1866
Pcdhb10	14.5452	0.00296084	0.0323551	1.68375	1.68375	2.99994	1.7817
Gpr85	218.197	0.00130109	0.0186647	1.68278	1.68278	45.1518	26.8317
Rufy3	570.358	0.000837823	0.0142021	1.6826	1.6826	117.856	70.0443
Aak1	360.843	0.000390151	0.00838517	1.68247	1.68247	74.5965	44.3374
Gabbr1	1002.29	0.00190985	0.0242576	1.68246	1.68246	206.695	122.853
AABR07065531.5	453.159	0.0103436	0.0699476	1.68154	1.68154	92.8455	55.2147
AABR07071395.1	72.3929	9.44421e-05	0.00331595	1.68134	1.68134	15.0079	8.92614
AABR07071210.2	15.7843	0.000893393	0.0147806	1.68129	1.68129	3.26706	1.94319
Eppin	41.064	1.2174e-05	0.000773684	1.68081	1.68081	8.52058	5.06934
Atp6v1g2	98.2013	0.000119492	0.00386626	1.68047	1.68047	20.3568	12.1137
Ccnt1	42.0571	6.0429e-05	0.00243515	1.67912	1.67912	8.71928	5.19276
Gabrb3	30.9864	0.00383031	0.0381975	1.67718	1.67718	6.38202	3.8052
Lrp2	250.116	0.0013683	0.0191552	1.67614	1.67614	51.5231	30.7391
Pnma3	86.2886	6.29176e-06	0.000462901	1.6752	1.6752	17.9298	10.7031
Syt1	361.278	0.00218512	0.0265373	1.67472	1.67472	74.5395	44.5087
Cacna2d2	574.925	0.000609914	0.0113716	1.67401	1.67401	118.49	70.782
AABR07031734.9	44.7367	0.0012772	0.0184716	1.67289	1.67289	9.20091	5.50002
Runx1t1	1126.16	0.00150466	0.0203814	1.67281	1.67281	231.789	138.563
Fam214a	276.905	8.35329e-05	0.00301528	1.67245	1.67245	57.3949	34.3178
Catsperd	11.3901	0.0119026	0.0763548	1.6721	1.6721	2.32711	1.39173
Syt14	32.8139	0.00158933	0.0212202	1.67129	1.67129	6.76308	4.04663
Cacnb1	529.649	0.00281019	0.0312202	1.67062	1.67062	108.9	65.1854
Mapk8	93.5369	5.53921e-09	1.53462e-06	1.67047	1.67047	19.4607	11.6498
Pram1	13.914	0.0071348	0.0564512	1.6704	1.6704	2.84503	1.70321
AABR07021812.1	134.217	0.000757573	0.013379	1.66947	1.66947	27.6323	16.5516
Usp32	151.623	2.26518e-05	0.00121709	1.66938	1.66938	31.3822	18.7988
Chd9	162.379	0.00671468	0.0541109	1.66921	1.66921	33.224	19.904
Rgs8	290.132	0.0149277	0.087876	1.6685	1.6685	59.4854	35.6521
Gdf10	24.0711	0.000121093	0.00390381	1.66843	1.66843	4.97633	2.98265
Efcab6	12.0135	0.00747026	0.0577398	1.66797	1.66797	2.46347	1.47692
Unc79	476.697	8.16336e-05	0.00296001	1.6678	1.6678	98.4733	59.044
Unc13a	309.551	0.000132444	0.00416258	1.66778	1.66778	63.9307	38.3328
B4galnt1	250.26	0.00061627	0.011442	1.66668	1.66668	51.5582	30.9346
Tmod2	119.63	0.00358918	0.0366378	1.66574	1.66574	24.5929	14.764
Reck	335.992	0.00126307	0.018312	1.66462	1.66462	69.1751	41.556
Rhbdl3	395.434	0.00334007	0.0349038	1.66267	1.66267	80.944	48.6832
Aldh1l2	188.973	0.00210446	0.0258588	1.66102	1.66102	38.7344	23.3197
Lmtk2	21.7443	0.00042287	0.00893672	1.66065	1.66065	4.47444	2.6944
Aplp1	1851.64	0.00124281	0.0181253	1.66018	1.66018	380.577	229.238
Dyrk1b	239.989	0.000700836	0.0126286	1.65992	1.65992	49.3745	29.7451
Tmem240	10.4237	0.00376922	0.0378223	1.6594	1.6594	2.14232	1.29102
Dst	1375.67	0.000371182	0.00811521	1.65876	1.65876	283.225	170.745
Rims1	69.9301	7.6974e-07	9.81889e-05	1.65831	1.65831	14.494	8.74026
Sorbs1	116.173	0.00588137	0.0499176	1.65729	1.65729	23.6667	14.2803
Slc12a9	62.185	7.76633e-05	0.00284514	1.65467	1.65467	12.8169	7.7459
Fbll1	287.525	0.0102439	0.0695144	1.65412	1.65412	58.6648	35.4658
Plekhm3	28.9754	0.0171345	0.0962954	1.65394	1.65394	5.86862	3.54826
Mtus1	421.079	0.00121965	0.0179409	1.65295	1.65295	86.4246	52.2852
Slc36a4	126.085	0.000241679	0.00616578	1.65274	1.65274	25.9878	15.7241
Zdhhc21	67.8047	0.0142441	0.0854406	1.65266	1.65266	13.8235	8.3644
RGD1565616	620.025	1.96039e-05	0.00109999	1.65093	1.65093	127.872	77.4548
St18	25.9522	0.00818663	0.0606797	1.6504	1.6504	5.28861	3.20443
Igsf3	489.719	0.000202629	0.00546022	1.64912	1.64912	100.632	61.0217
Shc4	10.3404	0.0133371	0.0818043	1.64666	1.64666	2.09971	1.27514
Kcnh2	562.855	0.00196419	0.0247176	1.6461	1.6461	115.351	70.0756
Atp1a3	779.354	0.000477473	0.00975578	1.6459	1.6459	159.85	97.1201
Camta1	224.828	0.000522579	0.0103994	1.64389	1.64389	46.2298	28.1222
Mrgpre	23.3336	0.000109071	0.00369751	1.64369	1.64369	4.80514	2.92338
Baalc	17.3486	0.00857082	0.0626035	1.64345	1.64345	3.54099	2.15461
Wscd2	39.6522	0.00711969	0.0563568	1.64322	1.64322	8.07284	4.91283
Srgap1	166.075	0.00075623	0.0133686	1.64312	1.64312	34.0469	20.7209
Slc39a10	11.3753	4.84328e-08	9.9856e-06	1.64249	1.64249	2.34982	1.43064
Rapgef5	339.344	0.00557643	0.04835	1.64208	1.64208	69.0859	42.0723
Arhgef9	30.605	0.00374366	0.0376834	1.642	1.642	6.27856	3.82374
Brinp1	129.409	0.000251558	0.00630267	1.64176	1.64176	26.6027	16.2038
Plch1	111.992	2.15745e-05	0.00117704	1.64019	1.64019	23.048	14.052
St8sia2	131.013	0.000328612	0.00747424	1.64016	1.64016	26.9483	16.4303
Slc41a2	45.5461	8.68919e-06	0.000596331	1.64013	1.64013	9.39059	5.72552
Klc1	552.046	0.00933478	0.065785	1.64	1.64	112.559	68.6337
AC095693.1	1127.13	0.00541176	0.0474444	1.64	1.64	230.13	140.323
Nlgn2	14.3767	2.53597e-06	0.000249807	1.63963	1.63963	2.96566	1.80873
Mindy2	25.6544	0.00160992	0.0214144	1.63959	1.63959	5.23741	3.19434
Enpp4	33.9992	0.00270954	0.0304455	1.63943	1.63943	6.97205	4.25273
Celsr3	2119.26	4.52355e-05	0.00198042	1.63858	1.63858	435.53	265.798
AABR07027407.1	65.7503	6.07242e-06	0.000452395	1.63817	1.63817	13.5611	8.27821
Scn1a	74.5558	0.000827259	0.0141164	1.63693	1.63693	15.2753	9.33166
Draxin	172.159	0.00876998	0.0634296	1.63629	1.63629	34.9615	21.3663
Serpinc1	14.5806	1.73494e-05	0.00101525	1.63624	1.63624	3.00389	1.83585
Tram1l1	251.508	0.000699034	0.0126089	1.63507	1.63507	51.5309	31.516
Frmpd1	26.5421	9.16394e-05	0.00324323	1.63419	1.63419	5.45891	3.34044
Svop	394.511	0.00197518	0.0248031	1.63197	1.63197	80.6704	49.4313
Dmxl2	292.308	0.000303687	0.00714148	1.63156	1.63156	59.9486	36.7432
Tox2	232.451	0.000168872	0.00486874	1.63118	1.63118	47.7106	29.2491
Tmem163	283.595	0.00124081	0.0181253	1.6307	1.6307	58.0875	35.6213
Tubb2b	3957.02	0.000229374	0.00591138	1.63068	1.63068	812.367	498.176
Acap3	143.824	0.0135913	0.0826146	1.63038	1.63038	29.227	17.9265
Atxn1	58.7638	0.00793299	0.0594824	1.63028	1.63028	11.9228	7.31331
Csnk1g1	15.8899	0.00787802	0.0593632	1.62999	1.62999	3.22631	1.97935
Myt1l	115.016	0.00055032	0.0106759	1.62982	1.62982	23.5626	14.4572
Zfp949	52.9389	0.000188242	0.00527286	1.6291	1.6291	10.8512	6.66087
Agap1	105.113	0.0072081	0.0568449	1.62831	1.62831	21.3246	13.0962
Rab3gap2	81.3391	0.00117959	0.0176203	1.62774	1.62774	16.6614	10.2359
Cnksr2	18.7249	0.00421443	0.0406558	1.62731	1.62731	3.8144	2.344
Tubb4a	1485.06	0.0101062	0.0688361	1.62694	1.62694	301.235	185.155
Ppm1e	232.435	1.11046e-05	0.000717074	1.6266	1.6266	47.7168	29.3352
LOC108348294	10.1621	0.000768442	0.0135027	1.62637	1.62637	2.07869	1.27812
Apbb2	45.3698	0.0028271	0.0313296	1.62617	1.62617	9.2366	5.67996
Fah	15.4022	0.00106608	0.0165002	1.62577	1.62577	3.14811	1.93638
Dnm3	26.4508	0.0100028	0.0686442	1.62541	1.62541	5.37955	3.30965
Lrrc9	11.2469	0.00049142	0.00994677	1.62452	1.62452	2.30534	1.41909
5330417C22Rik	20.8126	0.00424601	0.040894	1.62427	1.62427	4.23342	2.60636
Snap25	280.728	0.00788117	0.0593632	1.62426	1.62426	57.0048	35.0958
Tmem200c	43.3419	0.00620013	0.0516853	1.6242	1.6242	8.80827	5.42314
Syp	299.918	5.00569e-06	0.000400491	1.62256	1.62256	61.5856	37.9557
Apc2	3736.1	0.000908667	0.0149043	1.62243	1.62243	762.036	469.689
Gpm6b	432.169	3.7612e-05	0.00172772	1.62241	1.62241	88.623	54.6243
Mtus1	61.1003	0.0147453	0.0871414	1.62192	1.62192	12.3529	7.61625
AABR07039334.1	51.9789	2.63567e-07	3.92714e-05	1.62083	1.62083	10.6882	6.59427
Brwd3	69.2685	0.000494761	0.00998958	1.6207	1.6207	14.1607	8.73736
AABR07035916.1	20.5259	9.6e-07	0.000116587	1.6203	1.6203	4.21465	2.60116
Kcnq2	640.834	0.000385972	0.00834594	1.61968	1.61968	130.786	80.7481
Nr4a3	39.6648	0.000983527	0.0156138	1.61958	1.61958	8.08935	4.99472
Pdzd7	36.0357	0.000285068	0.00687692	1.6195	1.6195	7.36674	4.54879
Shd	340.574	0.0034864	0.0359404	1.61835	1.61835	69.2164	42.7698
Stmn2	3879.22	0.0106722	0.07138	1.61819	1.61819	785.403	485.36
Crybg3	38.609	0.000215449	0.00567626	1.61799	1.61799	7.9071	4.88699
Dzip1	400.19	0.00504486	0.0455914	1.61754	1.61754	81.3258	50.2776
Stmn3	430.582	0.003006	0.032619	1.61651	1.61651	87.6499	54.2217
Lrrc55	26.3099	0.000998849	0.0157801	1.61636	1.61636	5.366	3.3198
Dzip1	87.0239	0.014398	0.0860726	1.61534	1.61534	17.6007	10.896
Igfbp5	1900.09	0.0171207	0.0962954	1.61497	1.61497	384.033	237.797
Myt1l	171.928	0.000650231	0.011935	1.61481	1.61481	35.0037	21.6767
Fbxo32	12.0684	0.0044278	0.042178	1.61436	1.61436	2.44634	1.51536
Amer1	114.846	0.000825701	0.0141164	1.61328	1.61328	23.3899	14.4984
Ralgds	413.833	0.00143162	0.0197695	1.6132	1.6132	84.3704	52.3001
Pitpnm1	290.652	0.0174672	0.0974545	1.61228	1.61228	58.9348	36.5536
Tmem2	686.076	0.000100252	0.00343823	1.61202	1.61202	140.146	86.9382
Gdpd5	315.74	0.00248623	0.028607	1.61188	1.61188	64.213	39.8373
Atl1	221.576	0.00759725	0.0582138	1.61065	1.61065	44.9515	27.9089
Agrn	2474.88	9.63702e-05	0.00335705	1.61043	1.61043	505.383	313.82
Adgrl3	118.878	0.00178595	0.0231355	1.61004	1.61004	24.1573	15.0041
Sesn3	273.21	0.0105479	0.0708427	1.60976	1.60976	55.3424	34.3792
Rab3a	399.752	4.56956e-05	0.00198585	1.60924	1.60924	81.6838	50.7591
AY172581.15	43.2378	0.00398706	0.0392529	1.60875	1.60875	8.79053	5.46421
Pbx3	995.013	0.00982418	0.0679378	1.60674	1.60674	200.895	125.032
Yod1	38.3101	0.00201903	0.0251537	1.6065	1.6065	7.7893	4.84861
Atat1	774.637	0.000156881	0.00462839	1.60618	1.60618	158.151	98.464
Fam227a	41.4149	0.00296726	0.0323551	1.60499	1.60499	8.40514	5.23688
Ift52	23.6621	3.11677e-05	0.00150172	1.60487	1.60487	4.83159	3.01058
Epn2	115.499	0.00622849	0.0517083	1.60373	1.60373	23.4069	14.5953
Pnma1	23.2394	0.00360925	0.0367941	1.60353	1.60353	4.71427	2.93993
Mfap1a	171.095	0.000166406	0.00482904	1.60346	1.60346	34.8771	21.7512
Slc4a7	106.764	0.00173626	0.0226531	1.60344	1.60344	21.706	13.5372
N4bp2	230.371	0.00213694	0.0260797	1.60304	1.60304	46.8161	29.2045
Vav2	730.556	0.000947167	0.0153341	1.60286	1.60286	148.611	92.716
Mmp24	594.217	0.00135108	0.0190899	1.60159	1.60159	120.706	75.3661
Slc12a9	73.3673	0.000574012	0.0109556	1.60078	1.60078	14.9178	9.31909
AABR07002774.1	26.8121	0.0118317	0.0760318	1.60051	1.60051	5.43711	3.39712
Vps37c	78.6062	0.000111546	0.00376012	1.60037	1.60037	16.0506	10.0293
Reep1	1277.39	0.00118595	0.0176413	1.60003	1.60003	259.497	162.182
Znfx1	112.616	0.000603061	0.0113272	1.59998	1.59998	22.9025	14.3143
LOC102556339	17.7794	0.00302013	0.0327386	1.5987	1.5987	3.60389	2.25426
Zkscan1	241.103	1.09968e-06	0.000129989	1.59866	1.59866	49.2916	30.833
Nmnat2	103.734	0.00670261	0.0540691	1.59856	1.59856	20.9337	13.0954
Grip2	64.3341	0.00142848	0.0197569	1.5982	1.5982	13.0614	8.17256
Pcdhb7	33.1275	0.000428016	0.00899307	1.59732	1.59732	6.73353	4.21551
Osbpl5	138.549	0.00799682	0.0597772	1.59645	1.59645	27.9488	17.5069
Pcyt1b	100.427	9.79116e-08	1.80841e-05	1.59627	1.59627	20.5309	12.8617
RGD1305733	420.976	0.000526753	0.010459	1.59605	1.59605	85.6075	53.637
Arid5b	73.151	1.64952e-06	0.000179434	1.59596	1.59596	14.9342	9.35754
Aptx	44.3075	3.71042e-08	7.83207e-06	1.5952	1.5952	9.06408	5.68209
Pak7	293.131	0.00141832	0.0196933	1.59466	1.59466	59.4921	37.3071
Nhsl1	310.54	0.00740919	0.0575886	1.59408	1.59408	62.5694	39.2511
Ntrk2	204.476	8.90352e-07	0.000108875	1.5937	1.5937	41.734	26.1869
Irgq	309.865	0.00856559	0.0626035	1.59358	1.59358	62.5236	39.2348
Cux2	464.9	0.00111851	0.0170968	1.59351	1.59351	94.2901	59.1712
Cnnm2	72.8593	0.00149848	0.0203755	1.59334	1.59334	14.7627	9.26524
Tmem8a	46.0359	0.00730985	0.0571477	1.59321	1.59321	9.29403	5.83354
Tulp4	723.592	0.00437907	0.0418412	1.59249	1.59249	146.079	91.73
Nfatc3	28.8838	0.000441958	0.0092519	1.59135	1.59135	5.86061	3.6828
AABR07066379.1	18.2713	0.00548831	0.0478433	1.59116	1.59116	3.70089	2.3259
Abhd3	48.4601	0.00732295	0.0571794	1.59011	1.59011	9.77036	6.14447
Cep85l	25.3515	8.3161e-05	0.00300924	1.58948	1.58948	5.16461	3.24924
Klf15	25.2887	0.00230553	0.0274358	1.58862	1.58862	5.11991	3.22286
Zswim6	199.536	0.00052113	0.0103865	1.58859	1.58859	40.4793	25.4813
Zbtb49	44.5269	0.00531109	0.0468781	1.58666	1.58666	9.01143	5.6795
Tll2	14.4502	0.0105762	0.0709252	1.58605	1.58605	2.91298	1.83663
Lss	83.4331	1.92484e-08	4.4381e-06	1.58567	1.58567	17.0329	10.7417
Spata2L	28.5556	3.37927e-06	0.000304151	1.58509	1.58509	5.81553	3.66889
Ubr1	117.752	0.000602542	0.0113272	1.58453	1.58453	23.9046	15.0863
Hsd11b2	12.8472	1.35736e-05	0.000838583	1.58435	1.58435	2.61711	1.65185
Dock7	694.009	6.65784e-07	8.74446e-05	1.58382	1.58382	141.349	89.246
Srsf12	57.2577	0.000198216	0.00540255	1.58275	1.58275	11.6262	7.34556
Dlg4	100.81	0.00269521	0.0303036	1.58183	1.58183	20.4212	12.9098
Slc27a2	29.6418	0.00050919	0.0102247	1.58146	1.58146	6.01273	3.80202
Bicd1	73.4737	0.00530772	0.0468781	1.58141	1.58141	14.8133	9.36713
Nell2	801.97	0.00528366	0.0468189	1.58087	1.58087	161.82	102.361
Eef1a2	293.858	5.88918e-05	0.00237861	1.58015	1.58015	59.6588	37.7551
Ptprg	170.163	0.00594517	0.050221	1.57938	1.57938	34.2304	21.6733
Grip1	70.8186	0.00803572	0.0599417	1.57889	1.57889	14.2481	9.02411
Ss18l1	111.626	9.69757e-05	0.00337152	1.57869	1.57869	22.6327	14.3364
Kifc2	27.3289	0.00134427	0.0190377	1.5783	1.5783	5.54024	3.51026
Gmip	271.597	0.00127106	0.0184127	1.5766	1.5766	54.8998	34.8216
Prkcz	225.029	0.000483203	0.00984791	1.57658	1.57658	45.555	28.8948
Grb10	115.933	0.000780757	0.0135988	1.57615	1.57615	23.4336	14.8676
Me1	79.0571	0.00238139	0.0279446	1.57574	1.57574	15.9654	10.132
Atcay	873.206	0.000170503	0.0048919	1.57552	1.57552	176.828	112.235
Alg3	33.4574	0.00448453	0.0424666	1.57499	1.57499	6.74985	4.28566
Rpp25	66.5328	0.00128967	0.0185309	1.57486	1.57486	13.4474	8.53882
Trim46	81.9638	6.91337e-08	1.34704e-05	1.57473	1.57473	16.6803	10.5925
Tmem200a	205.635	0.00807638	0.0601107	1.57432	1.57432	41.331	26.2532
Magi2	178.506	0.000556282	0.0107211	1.57404	1.57404	36.0719	22.9168
Caskin1	495.236	0.000376473	0.00820055	1.5728	1.5728	100.201	63.7087
Sema6c	378.711	0.00536209	0.047137	1.57256	1.57256	76.1648	48.4335
Sgk1	30.9162	0.0137537	0.083345	1.57171	1.57171	6.20175	3.94588
Fam219a	517.976	6.05795e-05	0.00243568	1.57121	1.57121	104.906	66.7678
Dopey2	286.76	2.15079e-05	0.00117703	1.57108	1.57108	58.1269	36.9981
Lrig2	199.263	7.19876e-05	0.00270426	1.57047	1.57047	40.4052	25.7282
Epb41	311.623	0.0100807	0.068806	1.57007	1.57007	62.4951	39.8041
Med12l	17.4976	0.006256	0.0517858	1.56904	1.56904	3.51608	2.24091
Plch2	70.4161	3.24876e-05	0.00154209	1.56818	1.56818	14.2609	9.09391
Cyb5d2	12.8745	0.00010057	0.0034425	1.56804	1.56804	2.60328	1.66021
Sptbn2	1708.71	0.00431651	0.0414692	1.56787	1.56787	343.14	218.858
LOC102554500	51.3399	0.00561186	0.0485859	1.56763	1.56763	10.315	6.58003
Dzank1	57.0517	0.000278552	0.00674727	1.56735	1.56735	11.5255	7.3535
Cyp4f17	13.1035	0.000997688	0.0157801	1.56643	1.56643	2.64477	1.6884
Ago4	86.4879	4.88477e-05	0.00208202	1.56604	1.56604	17.5016	11.1757
Slc4a11	19.6133	0.00882341	0.0635967	1.56599	1.56599	3.93068	2.51003
Tmem74b	13.1241	0.00410159	0.0400249	1.56589	1.56589	2.64627	1.68994
Fam19a2	51.2927	0.00329325	0.034511	1.56549	1.56549	10.3163	6.58987
Pak6	71.9186	0.000193668	0.00535971	1.56419	1.56419	14.5371	9.29371
Zdhhc14	76.7327	2.58156e-07	3.87913e-05	1.56341	1.56341	15.5696	9.95875
Celf5	1624.37	2.85648e-06	0.000270846	1.56275	1.56275	329.126	210.606
Nrcam	503.416	0.000335551	0.00754076	1.56154	1.56154	101.707	65.132
AABR07009834.1	39.4439	0.00377848	0.0378724	1.56049	1.56049	7.92831	5.08064
Ptch2	57.0529	0.00743623	0.0576276	1.55958	1.55958	11.4847	7.36395
Snx30	72.3012	0.000893622	0.0147806	1.559	1.559	14.5671	9.34389
Cdk12	65.983	0.000258212	0.00642125	1.5583	1.5583	13.3055	8.53852
LOC100910838	264.725	6.92556e-05	0.0026408	1.55793	1.55793	53.4792	34.3272
Ggt7	226.971	0.0045636	0.0429042	1.55688	1.55688	45.5331	29.2463
LOC103692976	42.7576	5.43457e-05	0.00223056	1.55606	1.55606	8.63617	5.55002
Scamp5	205.173	0.000332837	0.00749877	1.55601	1.55601	41.3408	26.5685
Map2	5774.24	0.000277855	0.00674068	1.5557	1.5557	1165.4	749.119
Sbf2	27.0469	0.00861867	0.0628338	1.5554	1.5554	5.41193	3.47946
Sema6c	206.626	0.00319538	0.0338864	1.55534	1.55534	41.4566	26.6543
Klhl34	40.0881	0.000289858	0.00692652	1.55431	1.55431	8.08426	5.20119
Gm10644	20.0139	5.00663e-07	6.81846e-05	1.55267	1.55267	4.05048	2.60873
Sdc3	1330.66	6.42451e-05	0.0025314	1.55258	1.55258	268.634	173.025
Ephb3	304.035	0.00977294	0.0678746	1.55231	1.55231	60.8408	39.1936
MGC116202	487.992	0.00323886	0.0341052	1.55175	1.55175	97.8561	63.0617
Rasal2	72.0434	0.0130468	0.0807724	1.5517	1.5517	14.4149	9.28977
Myrip	41.6383	0.000722911	0.0128694	1.55144	1.55144	8.3772	5.39964
Dcaf17	34.1479	1.54853e-05	0.000921375	1.55116	1.55116	6.89871	4.44744
Bicdl1	114.463	3.50167e-05	0.00162534	1.55094	1.55094	23.1039	14.8967
Avl9	112.179	0.00543592	0.0475503	1.54986	1.54986	22.463	14.4936
Ids	245.638	7.27607e-07	9.41619e-05	1.54955	1.54955	49.6466	32.0393
Pde10a	124.588	1.62966e-05	0.000956806	1.54902	1.54902	25.1463	16.2338
Pm20d2	29.668	0.0078225	0.0592232	1.54828	1.54828	5.95243	3.84455
Tet2	372.838	0.000115705	0.00380186	1.54809	1.54809	75.1113	48.5187
Gabrb3	71.9629	0.00533751	0.0469654	1.54791	1.54791	14.4462	9.33271
Akap17b	97.282	0.0011833	0.0176413	1.54666	1.54666	19.5519	12.6414
Pfkfb2	123.192	0.00153553	0.0207519	1.54641	1.54641	24.7454	16.0019
LOC100911402	69.4758	0.00671695	0.0541109	1.54622	1.54622	13.8897	8.98302
Sept8	33.8671	0.00136049	0.019131	1.54598	1.54598	6.80925	4.4045
RGD1306271	593.379	1.32925e-05	0.000829893	1.54579	1.54579	119.606	77.3752
AABR07010563.1	27.5409	5.28844e-06	0.00041405	1.5456	1.5456	5.5559	3.59466
Kifc3	105.998	0.00403013	0.0395332	1.54552	1.54552	21.202	13.7184
Syngr3	46.1562	0.00240016	0.0280906	1.5444	1.5444	9.27405	6.00495
Gpc2	3069.13	0.00154927	0.0208423	1.54342	1.54342	615.031	398.486
Nox4	37.9992	3.64717e-05	0.00168406	1.54276	1.54276	7.64992	4.9586
Sult2b1	47.886	0.00321829	0.0340069	1.54189	1.54189	9.58435	6.21596
Fbxo41	51.9397	0.000134945	0.00420512	1.54156	1.54156	10.4546	6.78185
Stmn3	624.88	0.00250303	0.0287443	1.54086	1.54086	125.201	81.2541
Ranbp6	322.343	0.000588493	0.0111719	1.54062	1.54062	64.7813	42.0489
LOC100910838	517.51	2.17786e-05	0.0011809	1.53959	1.53959	104.176	67.6651
Hectd4	1135.85	0.000152326	0.00454695	1.5381	1.5381	228.163	148.34
Mtx3	21.208	2.34961e-06	0.000237085	1.53756	1.53756	4.27164	2.77819
Brsk2	484.863	0.00230198	0.0274304	1.53684	1.53684	96.9531	63.0861
AABR07059168.2	190.608	0.00136634	0.0191514	1.53667	1.53667	38.1871	24.8505
Acer2	86.5242	0.00232259	0.0275279	1.53665	1.53665	17.3161	11.2687
Arrb1	76.2845	0.00841117	0.0618833	1.53657	1.53657	15.2094	9.89827
Mtmr3	44.0419	0.014769	0.0872314	1.53645	1.53645	8.79933	5.72704
LOC688390	10.9141	0.000154758	0.00458866	1.53579	1.53579	2.19357	1.4283
Synj1	489.398	0.00162766	0.0215689	1.535	1.535	98.0257	63.8604
Rac3	114.286	0.0110165	0.0727773	1.53493	1.53493	22.7873	14.8458
Nanos1	31.3305	0.000193586	0.00535971	1.53458	1.53458	6.28869	4.09799
Jph4	334.068	0.000652986	0.0119732	1.53457	1.53457	66.9839	43.6501
Birc6	101.968	4.063e-06	0.000347668	1.53456	1.53456	20.5147	13.3684
Setbp1	310.074	0.00377169	0.0378257	1.53431	1.53431	61.9418	40.3711
AABR07068127.1	52.3632	0.000916571	0.0149924	1.53402	1.53402	10.4969	6.84274
Cxadr	318.583	0.000162061	0.00474282	1.53252	1.53252	63.8996	41.6957
Rusc2	1055.32	0.00165817	0.0218758	1.53175	1.53175	210.992	137.746
Lrrc73	33.9265	0.000844748	0.0142786	1.5304	1.5304	6.79248	4.43836
Fam49a	182.392	0.00752874	0.0579393	1.53015	1.53015	36.4142	23.7977
Dennd6b	167.826	6.63412e-05	0.00258527	1.52964	1.52964	33.6803	22.0184
Cdk5r1	606.827	0.000132876	0.00416258	1.52957	1.52957	121.633	79.521
Tmem150b	31.8732	0.00892747	0.0639826	1.52905	1.52905	6.34689	4.15087
Med14	72.9104	5.79282e-06	0.000437765	1.52901	1.52901	14.6511	9.58203
Caskin1	231.533	0.00117466	0.0175911	1.52878	1.52878	46.361	30.3255
Pnma8a	107.374	0.00861648	0.0628338	1.52827	1.52827	21.42	14.0159
AABR07068285.2	49.9032	0.00093496	0.0151838	1.52819	1.52819	9.99209	6.5385
Catsperg	29.0583	0.00283903	0.0314421	1.52816	1.52816	5.80308	3.79742
Inpp4a	233.527	0.00343567	0.0356662	1.52785	1.52785	46.5448	30.4643
AABR07051450.1	22.2933	0.000325104	0.00743796	1.52755	1.52755	4.46234	2.92123
Ankrd13d	82.8593	0.00296891	0.0323551	1.52653	1.52653	16.5333	10.8307
AABR07061825.2	15.8576	0.00456737	0.0429168	1.52511	1.52511	3.16641	2.07618
Lrrc61	106.016	8.70365e-05	0.00311138	1.52457	1.52457	21.2491	13.9377
Med14	69.1433	0.0169014	0.0953781	1.52426	1.52426	13.7488	9.02001
Rnf103	29.1871	0.00343842	0.0356739	1.52392	1.52392	5.82781	3.82423
Alg2	985.992	0.00636292	0.0522769	1.52385	1.52385	196.405	128.887
Ccdc115	11.5665	0.0140124	0.0844796	1.52368	1.52368	2.29801	1.50819
Ube2ql1	569.687	0.00786896	0.0593632	1.52246	1.52246	113.179	74.3396
AABR07003056.1	15.2055	0.0116318	0.0751893	1.52193	1.52193	3.02659	1.98865
Wdr7	410.126	0.00121201	0.0178786	1.52186	1.52186	81.9312	53.8362
Tenm3	764.505	0.00236995	0.0279398	1.52098	1.52098	152.362	100.173
Epb41l1	113.72	8.84907e-05	0.00313806	1.52095	1.52095	22.765	14.9676
Tmem237	104.468	0.00538816	0.047293	1.52028	1.52028	20.8343	13.7043
Ccser2	65.819	0.000375882	0.00820055	1.51978	1.51978	13.1624	8.66067
Ralgps1	507.45	0.000210461	0.00560906	1.51966	1.51966	101.493	66.7868
Vps52	15.9242	1.57222e-06	0.00017208	1.51951	1.51951	3.19411	2.10206
Gng3	403.673	0.00878857	0.0634487	1.51901	1.51901	80.1514	52.7655
Lrba	41.949	0.0132358	0.0814311	1.51874	1.51874	8.3399	5.49132
Drp2	250.331	0.000100082	0.00343823	1.51856	1.51856	50.103	32.9938
Ankrd50	850.985	7.81042e-06	0.00054955	1.51822	1.51822	170.542	112.33
March6	562.551	0.000332635	0.00749877	1.51699	1.51699	112.409	74.1
Zfyve28	29.3881	0.00600403	0.0505016	1.51679	1.51679	5.8409	3.85082
Ppip5k2	28.3166	0.01036	0.0699947	1.51674	1.51674	5.62424	3.70812
Syt2	28.199	0.0119354	0.0764272	1.51672	1.51672	5.58673	3.68342
Sncaip	293.042	6.6075e-05	0.00258056	1.5163	1.5163	58.5963	38.6443
Slc9a6	492.285	0.00124304	0.0181253	1.51308	1.51308	98.2286	64.9195
Actl6b	164.701	0.0126411	0.0791629	1.51297	1.51297	32.6472	21.5781
Fam208a	168.906	3.21837e-06	0.000294149	1.5127	1.5127	33.8236	22.3597
Cd24	3395.14	0.00371905	0.0375955	1.51258	1.51258	675.401	446.522
Camk2g	26.0538	0.0162668	0.0928312	1.51229	1.51229	5.15596	3.40936
Npr2	259.045	0.00726592	0.0569801	1.51158	1.51158	51.404	34.0069
Nrxn1	119.02	0.00157818	0.0211349	1.51074	1.51074	23.6995	15.6874
Celf3	1038.65	0.000256095	0.00637756	1.51033	1.51033	207.247	137.22
Pik3c2b	319.359	1.94042e-06	0.000203583	1.51025	1.51025	63.9084	42.3164
Ppp2r3a	278.092	0.000953787	0.0153882	1.51001	1.51001	55.4141	36.6978
Sema4g	248.732	0.00750529	0.0578593	1.50944	1.50944	49.2992	32.6606
LOC100911769	249.164	0.00387953	0.0385583	1.50901	1.50901	49.5311	32.8235
Cmip	86.451	0.00207186	0.0256001	1.50892	1.50892	17.1969	11.3968
Atp6v1g2	43.3411	0.00234149	0.0276965	1.50871	1.50871	8.60974	5.70668
Abhd16a	26.2289	3.62656e-06	0.000319913	1.50822	1.50822	5.24532	3.47782
Eps15	188.183	0.0112178	0.0735993	1.50781	1.50781	37.337	24.7625
Ppfia4	108.434	0.00264248	0.0298052	1.50774	1.50774	21.5531	14.295
Alg10	180.546	0.0168428	0.0952295	1.50716	1.50716	35.7641	23.7295
RGD1309036	18.5664	0.00629039	0.0519492	1.50689	1.50689	3.68436	2.445
Smpd5	16.1454	0.0172717	0.0967902	1.50677	1.50677	3.1966	2.1215
Rundc3a	1029.4	0.00924644	0.0652402	1.50664	1.50664	203.957	135.372
Pak6	30.9958	0.00448141	0.0424666	1.50538	1.50538	6.15694	4.08995
Meis3	371.097	0.00546644	0.0477065	1.50459	1.50459	73.6035	48.9192
Mapre3	428.926	0.00135256	0.0190899	1.50414	1.50414	85.3326	56.7318
Cacnb3	740.799	0.00126258	0.018312	1.50384	1.50384	147.353	97.9846
Tubb3	12271	0.0146084	0.0867394	1.50383	1.50383	2426.68	1613.66
AABR07050135.1	96.2135	2.97511e-05	0.00145723	1.5033	1.5033	19.1932	12.7674
Ephb6	150.802	0.00780918	0.0592232	1.50298	1.50298	29.8341	19.8499
AABR07030901.1	55.4961	0.0171213	0.0962954	1.50269	1.50269	10.9935	7.31586
Tbc1d24	283.512	0.000464656	0.00959116	1.50236	1.50236	56.3955	37.538
Klf7	248.777	0.000784645	0.0136325	1.50223	1.50223	49.4876	32.9427
Elavl2	581.582	0.00942084	0.0662073	1.50193	1.50193	115.275	76.7511
Cntnap4	19.5051	0.000506965	0.0102032	1.50191	1.50191	3.88255	2.58508
Ap3b2	681.164	0.00131835	0.0187756	1.50183	1.50183	135.441	90.1835
Usp29	573.307	0.000781915	0.0136056	1.5016	1.5016	114.163	76.0276
Gpm6a	499.169	3.26624e-05	0.00154209	1.50074	1.50074	99.5984	66.3661
Fcho1	438.106	0.00235354	0.0278019	1.50039	1.50039	87.037	58.0096
Myo9a	163.259	0.00060819	0.0113585	1.50009	1.50009	32.4734	21.6477
Rgs2	272.48	0.0146076	0.0867394	0.666236	-1.50097	35.9453	53.9528
Tmem150c	247.845	0.00516835	0.0462362	0.666101	-1.50127	32.7842	49.2181
LOC102549173	13.4517	0.010643	0.0712385	0.665891	-1.50175	1.76949	2.65732
Gas6	77.5231	0.00334058	0.0349038	0.665548	-1.50252	10.2515	15.4031
Dcbld1	117.489	0.0041862	0.0404808	0.665417	-1.50282	15.5128	23.3129
AABR07054091.1	61.9872	3.04279e-06	0.00028238	0.665403	-1.50285	8.24127	12.3854
Ube2c	449.441	0.00563649	0.0486429	0.665319	-1.50304	59.3892	89.2642
Fam83d	199.806	0.00641747	0.052491	0.66496	-1.50385	26.3833	39.6765
Npm3	135.897	0.00352707	0.0361704	0.664926	-1.50393	17.9691	27.0241
Nabp2	170.835	0.000784995	0.0136325	0.664863	-1.50407	22.6129	34.0114
Wdr62	79.3355	0.0118205	0.0759957	0.664849	-1.5041	10.4459	15.7116
Haspin	121.017	0.00144304	0.0198038	0.664794	-1.50422	16.01	24.0826
Myh9l1	426.435	0.0158881	0.0915838	0.664538	-1.5048	56.0951	84.4122
Rad9a	109.336	0.00739813	0.0575738	0.664443	-1.50502	14.4171	21.698
RGD1359158	87.5754	0.00307419	0.0330555	0.664072	-1.50586	11.564	17.4138
Pml	118.178	0.00787973	0.0593632	0.663955	-1.50613	15.5781	23.4626
Fam162a	219.02	4.24743e-05	0.00187809	0.663947	-1.50614	29.0428	43.7427
Lsr	36.1207	0.00742939	0.0576276	0.663943	-1.50615	4.76288	7.17363
Fen1	530.471	0.00143141	0.0197695	0.66364	-1.50684	70.144	105.696
Nde1	579.376	0.0014343	0.0197758	0.663632	-1.50686	76.6133	115.445
Rab3il1	30.5889	4.97519e-06	0.000400491	0.662876	-1.50858	4.05712	6.12048
Sh3tc1	16.927	0.0038765	0.0385522	0.662851	-1.50864	2.23315	3.36901
Nid1	606.099	0.00743567	0.0576276	0.662535	-1.50935	79.808	120.459
Clic1	524.667	0.000251666	0.00630267	0.662276	-1.50994	69.3895	104.774
Gcsh	419.342	0.00745413	0.0576952	0.662044	-1.51047	55.2212	83.4102
Sapcd2	331.991	0.0108461	0.0720501	0.66196	-1.51067	43.6047	65.8721
Rad51ap1	236.163	0.00323914	0.0341052	0.661524	-1.51166	31.137	47.0686
Mthfd1	229.012	0.00620604	0.0516859	0.661349	-1.51206	30.1214	45.5454
AABR07043031.1	70.6101	0.00828439	0.061224	0.661109	-1.51261	9.28587	14.0459
Plek2	34.882	0.00159673	0.0212971	0.661055	-1.51273	4.59345	6.94866
Bckdhb	113.372	0.000405249	0.00864678	0.660988	-1.51289	14.9684	22.6455
Serpinb6a	52.7375	0.000426355	0.00898706	0.660852	-1.5132	6.95103	10.5183
Myl9	117.298	0.00625905	0.0517868	0.660773	-1.51338	15.4321	23.3547
Fn1	314.529	0.00144965	0.0198484	0.660662	-1.51363	41.47	62.7703
Nudt7	26.854	0.0114737	0.0746567	0.660365	-1.51432	3.52423	5.33679
Eno1	1512.75	9.87233e-05	0.00340557	0.66035	-1.51435	199.82	302.597
Cdc20	1147.26	0.00253069	0.0289308	0.659886	-1.51541	151.027	228.869
Casq1	35.8941	0.000665925	0.0121352	0.659863	-1.51547	4.73058	7.16903
Chaf1a	708.819	0.0106007	0.0710091	0.659772	-1.51567	92.9734	140.917
AABR07064218.1	12.382	0.00132619	0.0188267	0.659366	-1.51661	1.6289	2.47041
Flt4	50.3117	0.0164056	0.093383	0.658752	-1.51802	6.58509	9.99632
LOC301444	112.711	0.000885927	0.0147358	0.658491	-1.51862	14.841	22.5379
Kif2c	464.632	0.00521494	0.0463808	0.658405	-1.51882	60.9756	92.611
Cib1	62.2169	0.000514134	0.0102775	0.65812	-1.51948	8.18379	12.4351
Gpd2	11.1927	0.00577296	0.0493541	0.657801	-1.52022	1.4665	2.2294
AABR07033745.1	135.654	2.57947e-06	0.000252688	0.657665	-1.52053	17.8974	27.2136
AABR07066944.1	54.3582	0.00911862	0.0648189	0.657541	-1.52082	7.11689	10.8235
Cdc16	193.097	5.40519e-06	0.000416694	0.65753	-1.52084	25.4767	38.7461
Eprs	258.613	0.0141838	0.0851363	0.657301	-1.52137	33.7394	51.3303
Thop1	450.49	0.00238042	0.0279446	0.657235	-1.52153	59.1091	89.9361
Rasl11a	47.3457	0.000348318	0.00772357	0.656812	-1.52251	6.22392	9.47597
Prelid2	44.2083	8.00497e-06	0.000558803	0.656793	-1.52255	5.82834	8.87393
E2f8	246.137	0.0165868	0.0941726	0.656778	-1.52258	32.1389	48.9342
RGD1560171	59.4552	0.00596999	0.0502996	0.656745	-1.52266	7.78429	11.8528
Cdca8	599.666	0.00239409	0.028038	0.656185	-1.52396	78.6319	119.832
Emid1	48.2367	0.000450647	0.0094005	0.655665	-1.52517	6.33255	9.65821
Slc8b1	22.3275	0.00745473	0.0576952	0.655354	-1.52589	2.91493	4.44786
Ptbp1	971.848	0.0179111	0.0989969	0.655265	-1.5261	126.611	193.221
AC112350.1	45.3511	0.0126054	0.0790334	0.655085	-1.52652	5.92288	9.04139
AABR07053707.1	159.128	0.000271556	0.00664133	0.655071	-1.52655	20.8977	31.9014
Aurka	417.6	0.00113319	0.0172144	0.655014	-1.52668	54.771	83.6181
Adgre5	57.194	0.00305047	0.0329604	0.654992	-1.52674	7.48454	11.4269
Map3k4	144.719	0.00226793	0.0272444	0.654846	-1.52708	18.9233	28.8973
AABR07021687.1	13.8218	3.27012e-05	0.00154209	0.654703	-1.52741	1.81712	2.77549
Skp2	797.594	0.00888518	0.0637782	0.654482	-1.52793	104.222	159.243
Erf	419.263	0.0148617	0.0875748	0.65411	-1.5288	54.5882	83.4542
RGD1563294	918.071	2.54391e-05	0.00133056	0.653833	-1.52944	120.627	184.492
Ccna2	850.194	0.0102657	0.0695671	0.653808	-1.5295	110.947	169.694
Galk1	383.602	0.00132123	0.0187865	0.653693	-1.52977	50.1859	76.773
Arhgef5	26.9659	0.000953699	0.0153882	0.653612	-1.52996	3.53092	5.40216
LOC100912611	75.921	0.00727339	0.0569883	0.653572	-1.53005	9.91333	15.1679
Timm8a1	98.1393	0.000376216	0.00820055	0.65352	-1.53018	12.8541	19.6691
Phf19	58.9622	0.0126177	0.0790543	0.653427	-1.53039	7.67207	11.7413
S1pr2	128.934	0.00242998	0.028276	0.653226	-1.53086	16.8597	25.8099
Mmp2	292.446	0.0123993	0.0783268	0.653101	-1.53116	38.1356	58.3916
Melk	349.505	0.00830233	0.061272	0.652952	-1.53151	45.6132	69.8569
Klf2	39.3239	0.0025419	0.0289842	0.65292	-1.53158	5.14118	7.87414
AABR07038939.1	15.3535	0.000269658	0.00661387	0.652725	-1.53204	2.01036	3.07995
Vrk1	352.501	0.00498127	0.0452474	0.652681	-1.53214	46.0134	70.499
AABR07059925.1	86.7626	0.000976156	0.015575	0.652479	-1.53262	11.353	17.3998
Rcn3	148.229	2.93479e-06	0.000276791	0.65214	-1.53341	19.4625	29.8441
Cdca3	526.525	0.00216831	0.0263691	0.651771	-1.53428	68.757	105.493
Cdk2	504.568	0.0173638	0.0970608	0.651744	-1.53435	65.5992	100.652
Mcm10	424.845	0.0126875	0.0793514	0.651697	-1.53445	55.3034	84.8606
Dscc1	184.493	0.00988184	0.068177	0.650792	-1.53659	23.9951	36.8707
Rangrf	70.2187	5.01432e-06	0.000400491	0.650788	-1.5366	9.20527	14.1448
Cndp1	40.0492	0.00625207	0.0517858	0.650743	-1.5367	5.21473	8.0135
Rfc2	372.923	0.000552204	0.0106787	0.65061	-1.53702	48.74	74.9143
Mgmt	13.2129	0.00566183	0.048733	0.650344	-1.53765	1.71674	2.63975
Knstrn	329.109	0.0034801	0.0358962	0.6501	-1.53822	42.8986	65.9876
Dhfr	354.893	0.00853364	0.0624732	0.65006	-1.53832	46.1671	71.0198
Ppfibp1	303.943	0.00452042	0.0426565	0.650055	-1.53833	39.5989	60.9162
Prim2	161.14	0.00361443	0.0368107	0.649877	-1.53875	20.9865	32.293
Epdr1	92.3544	0.00310555	0.033337	0.649443	-1.53978	12.0202	18.5085
Birc5	316.272	0.000959688	0.0154277	0.649122	-1.54054	41.2111	63.4875
Ccnd3	401.972	0.0023336	0.0276216	0.648845	-1.5412	52.3583	80.6945
AC110474.1	89.8041	0.00569632	0.049006	0.648622	-1.54173	11.6658	17.9855
Cdt1	402.377	0.0118209	0.0759957	0.648506	-1.54201	52.1573	80.4269
RGD1560795	27.6355	0.00209077	0.0257443	0.648302	-1.54249	3.59494	5.54516
Cnn2	74.5112	0.000710698	0.0126902	0.647966	-1.54329	9.712	14.9885
AABR07001512.1	441.826	0.0100711	0.068806	0.647818	-1.54364	57.2996	88.4502
Gpx1	702.727	0.00311486	0.0333714	0.647666	-1.54401	91.351	141.047
Mrc2	699.602	0.0091685	0.0649748	0.647238	-1.54503	90.6817	140.106
AABR07035438.1	23.0945	7.19427e-08	1.37163e-05	0.64721	-1.54509	3.02077	4.66737
Cbx5	153.413	0.00311905	0.0333742	0.6472	-1.54512	19.929	30.7927
Chek2	80.4412	0.0103999	0.0701693	0.647163	-1.54521	10.4206	16.102
Srd5a3	41.8425	0.000839014	0.0142087	0.646979	-1.54565	5.44471	8.4156
Avpi1	72.5752	0.000336477	0.00754472	0.64657	-1.54662	9.45214	14.6189
Pla2g12a	103.583	0.0111928	0.0735033	0.64649	-1.54681	13.3937	20.7176
Anxa11	44.485	0.00570847	0.0490867	0.646422	-1.54698	5.77028	8.92649
Pold2	190.758	0.00119369	0.0177264	0.646076	-1.54781	24.7621	38.3269
Lyn	48.4834	0.0049729	0.0452018	0.645841	-1.54837	6.28851	9.73694
Tmem88	57.2009	0.0126048	0.0790334	0.645088	-1.55018	7.38541	11.4487
LOC102549173	36.4261	0.000295834	0.00703747	0.644676	-1.55117	4.73208	7.34025
Prorsd1	20.5096	1.82883e-05	0.00105625	0.64446	-1.55169	2.66905	4.14153
Grn	93.2013	0.00840398	0.0618816	0.644255	-1.55218	12.0476	18.7
Ecscr	18.8021	0.00475638	0.0439418	0.644213	-1.55228	2.43229	3.77561
AABR07052523.1	932.035	2.45235e-05	0.00129413	0.643986	-1.55283	121.311	188.375
Sord	153.351	0.0091241	0.0648189	0.642653	-1.55605	19.7847	30.786
Grtp1	13.4253	0.00349287	0.0359465	0.642269	-1.55698	1.73472	2.70093
Glmp	22.1097	0.000555618	0.01072	0.64205	-1.55751	2.86286	4.45893
Ccnf	564.062	0.0121761	0.0773832	0.641466	-1.55893	72.5878	113.159
Frrs1	15.9645	0.0147488	0.0871414	0.641408	-1.55907	2.05047	3.19683
Patj	44.9881	0.00089954	0.0148022	0.641397	-1.5591	5.82157	9.0764
LOC685431	856.611	6.11197e-06	0.000453437	0.64113	-1.55975	111.257	173.532
Hist1h3a	29.696	0.00203102	0.0252184	0.641064	-1.55991	3.82975	5.97406
Reep6	112.807	0.00326702	0.0343168	0.640823	-1.56049	14.5554	22.7136
Myh9	416.715	0.00681329	0.0546635	0.640548	-1.56116	53.6354	83.7335
Nab2	65.6587	0.0143852	0.0860546	0.640365	-1.56161	8.44841	13.1931
Rps18l1	234.495	8.55663e-09	2.29875e-06	0.640306	-1.56175	30.4746	47.5938
Pcna	1880.28	0.00588019	0.0499176	0.640087	-1.56229	242.318	378.571
AABR07027753.2	17.4499	0.000201333	0.00544182	0.639691	-1.56325	2.25477	3.52478
Rhoj	101.714	0.00121358	0.017887	0.639297	-1.56422	13.135	20.5461
Cchcr1	107.348	0.00137252	0.0191774	0.639224	-1.5644	13.8243	21.6267
Galk2	27.2094	0.00232132	0.0275279	0.639145	-1.56459	3.50109	5.47777
Rhoc	176.302	0.000647547	0.0118981	0.638436	-1.56633	22.7529	35.6384
Dbi	515.657	2.56839e-07	3.87913e-05	0.638164	-1.567	66.8283	104.72
Arhgap27	19.9198	0.00159988	0.0213129	0.638155	-1.56702	2.56278	4.01592
Cdc42ep5	21.1566	0.0151183	0.0885572	0.638098	-1.56716	2.70719	4.24259
AABR07003492.2	308.546	0.000223257	0.00578739	0.637981	-1.56744	39.8554	62.4711
Spc24	220.889	0.00182041	0.0234576	0.637723	-1.56808	28.4544	44.6187
Dnase2	59.0744	0.0150777	0.0884072	0.637355	-1.56898	7.56032	11.862
Rgl1	38.3684	0.016969	0.0956381	0.637346	-1.56901	4.89249	7.67635
Ehd3	129.025	1.60374e-05	0.000944717	0.637249	-1.56924	16.675	26.1671
Pfas	715.034	2.08895e-06	0.000217665	0.637228	-1.5693	92.5238	145.197
Idh2	943.035	0.0106915	0.0714168	0.636891	-1.57013	120.886	189.806
LOC100910308	233.875	0.000475495	0.00975578	0.636643	-1.57074	30.1517	47.3605
Dctpp1	199.371	0.00313802	0.0334981	0.636507	-1.57108	25.6319	40.2697
LOC100359539	1757.33	0.00514641	0.046133	0.63605	-1.5722	225.477	354.495
Laptm4b	291.925	0.0100068	0.0686442	0.636009	-1.5723	37.402	58.8073
Arap1	151.901	0.00956324	0.0668371	0.635953	-1.57244	19.4524	30.5878
Cdkn3	183.293	0.000407952	0.00869224	0.635524	-1.5735	23.6091	37.149
Mcm2	1127.61	0.00485628	0.0445226	0.635372	-1.57388	144.583	227.556
Fam210b	136.663	0.00596877	0.0502996	0.635	-1.5748	17.4452	27.4727
Tpbg	240.592	0.00979281	0.0679085	0.634962	-1.5749	30.7971	48.5022
Cpne2	29.5869	0.0104122	0.0701975	0.6349	-1.57505	3.78367	5.95947
Kif18b	427.025	0.00920775	0.0650752	0.63474	-1.57545	54.6064	86.0295
Sertad1	27.007	0.0110938	0.0731512	0.633979	-1.57734	3.45092	5.44328
Cpne2	34.6171	0.00374937	0.0376975	0.633574	-1.57835	4.43313	6.99702
LOC100911585	92.8352	0.00292105	0.0321098	0.633049	-1.57966	11.871	18.7522
AABR07019870.1	16.471	0.0105005	0.0706583	0.632963	-1.57987	2.09992	3.31761
RF00594	17.5986	0.000198357	0.00540255	0.632786	-1.58031	2.25729	3.56722
Trip13	258.394	0.00951017	0.0666536	0.632676	-1.58059	33.0045	52.1665
Pros1	103.487	0.00345934	0.0357843	0.63212	-1.58198	13.2313	20.9317
Pdlim5	69.6645	0.00644137	0.0525535	0.631508	-1.58351	8.89279	14.0818
Rrm2	490.393	0.00339491	0.0353359	0.631503	-1.58352	62.6091	99.143
Pkm	523.618	0.00178772	0.0231368	0.631366	-1.58387	67.0073	106.131
Dnttip1	105.077	1.46327e-07	2.51895e-05	0.630347	-1.58643	13.5119	21.4357
Chaf1b	196.17	0.000336682	0.00754472	0.630342	-1.58644	25.1244	39.8583
Anp32b	1898.47	0.00128112	0.0185064	0.630249	-1.58668	242.644	384.998
AC126899.1	41.8931	0.0010343	0.0161579	0.629781	-1.58785	5.3579	8.50756
Tcf7l1	344.926	0.00907884	0.0646234	0.629484	-1.5886	43.8368	69.6392
Rpl13a	46.3169	0.00519329	0.0463424	0.628614	-1.5908	5.87967	9.35338
Sdc4	16.2579	0.000332411	0.00749877	0.628523	-1.59103	2.07957	3.30866
Lama4	229.1	0.0104963	0.0706565	0.628439	-1.59124	29.0819	46.2764
Cenpk	69.6307	0.00451104	0.0425907	0.628364	-1.59143	8.86129	14.1022
Cit	103.799	4.64955e-06	0.00038379	0.628093	-1.59212	13.2933	21.1646
RF00091	26.5214	2.80118e-06	0.000269933	0.627627	-1.5933	3.39823	5.41441
Usp1	182.29	0.0132657	0.0815299	0.626921	-1.5951	23.0888	36.8289
Lipa	118.61	0.0121378	0.0772768	0.626475	-1.59623	15.0278	23.9879
Ccne1	267.326	0.00644515	0.0525535	0.62597	-1.59752	33.9527	54.2401
AABR07065265.1	81.6841	0.000331276	0.00749877	0.625596	-1.59848	10.408	16.637
Urod	194.443	2.8355e-09	8.52139e-07	0.625444	-1.59886	24.9152	39.836
Ahnak	395.476	0.00189189	0.0240985	0.625128	-1.59967	50.2849	80.4393
Klhl6	18.7289	0.0176992	0.0982236	0.624935	-1.60017	2.36492	3.78426
Smco4	33.31	0.00114368	0.0173173	0.624704	-1.60076	4.23605	6.78089
Gins3	200.282	0.00989285	0.0682264	0.624556	-1.60114	25.3634	40.6103
Slc9a3r2	100.414	0.0173121	0.0968783	0.624427	-1.60147	12.6557	20.2677
Echdc2	12.5634	0.0146373	0.0868299	0.624158	-1.60216	1.58742	2.54329
Maff	11.8609	5.13364e-06	0.000408182	0.624129	-1.60223	1.51407	2.4259
Prss23	66.7346	0.00333423	0.0348786	0.623936	-1.60273	8.47242	13.579
Dusp2	33.3549	0.00186373	0.0239045	0.623894	-1.60284	4.23291	6.78467
Rpa1	937.84	0.00403458	0.0395451	0.62382	-1.60303	118.868	190.548
Hmga2	182.052	0.00202012	0.0251537	0.623694	-1.60335	23.0911	37.0231
Uhrf1	1354.34	0.000631825	0.0117063	0.623647	-1.60347	172.221	276.152
Cks2	315.897	0.00250903	0.0287759	0.623334	-1.60428	40.0734	64.2887
Fzd6	103.98	5.15992e-05	0.00215173	0.623011	-1.60511	13.243	21.2564
Ube2t	52.2068	0.000126491	0.0040395	0.622256	-1.60705	6.63875	10.6688
Nos3	82.1354	0.000901186	0.0148022	0.620837	-1.61073	10.403	16.7564
Psrc1	293.632	0.00469339	0.0436156	0.620481	-1.61165	37.0706	59.7449
Traip	129.64	0.0156159	0.090574	0.620307	-1.6121	16.2958	26.2706
Ccdc8	326.561	0.00414719	0.0402925	0.620145	-1.61253	41.2204	66.4689
Rbp1	394.296	0.0050315	0.0455419	0.620002	-1.6129	49.7338	80.2156
Spr	102.129	0.000132227	0.00416258	0.619898	-1.61317	12.9469	20.8855
Rnaseh2b	263.417	0.00102692	0.0160793	0.619856	-1.61328	33.345	53.7948
Lsm2	213.039	0.000141681	0.004309	0.619849	-1.6133	27.0332	43.6126
Wars	16.9037	0.00194027	0.0244861	0.619299	-1.61473	2.13349	3.445
AABR07049149.1	32.3647	9.47341e-06	0.000640124	0.619196	-1.615	4.10942	6.63671
Etv5	187.718	0.000199606	0.00542825	0.619188	-1.61502	23.7288	38.3225
Gimap6	16.6334	0.000639161	0.0118077	0.618456	-1.61693	2.10324	3.40079
Rassf9	18.8662	0.00897325	0.0642328	0.617486	-1.61947	2.36961	3.83751
Rpa2	361.767	0.00142157	0.0197045	0.6171	-1.62048	45.6234	73.9319
Arhgap25	13.3084	0.0115875	0.0750755	0.616996	-1.62075	1.6679	2.70325
Anxa2	124.289	3.50485e-08	7.54208e-06	0.616835	-1.62118	15.7781	25.5791
Sgo2	37.4105	6.30792e-08	1.25669e-05	0.616519	-1.62201	4.74434	7.69535
Ece1	162.522	0.0161503	0.0925236	0.616015	-1.62334	20.2986	32.9515
Tnfsf9	10.5924	0.00729014	0.0570439	0.615779	-1.62396	1.32251	2.1477
Tcf4	331.407	0.0137726	0.0834307	0.615748	-1.62404	41.5321	67.4499
Tbx19	19.85	0.00259005	0.0293445	0.615385	-1.625	2.49787	4.05904
Fgf17	36.309	8.11976e-05	0.00295024	0.615062	-1.62585	4.5768	7.44121
Cenpt	305.371	0.00064682	0.0118971	0.614587	-1.62711	38.4249	62.5215
Etfbkmt	48.6678	0.00102746	0.0160793	0.614579	-1.62713	6.12232	9.96181
Mov10	116.405	0.00856089	0.0626035	0.614287	-1.6279	14.571	23.7201
AC112018.1	54.1121	0.00900661	0.0644196	0.614024	-1.6286	6.7771	11.0372
Tmem176b	39.3131	0.0122126	0.0775858	0.613924	-1.62887	4.90877	7.99572
Rexo2	227.534	0.00116957	0.0175594	0.613656	-1.62958	28.614	46.6288
Tagln2	211.025	0.000440529	0.00923288	0.613489	-1.63002	26.5548	43.2848
Hist2h2be	31.3723	0.00310945	0.033352	0.613444	-1.63014	3.93566	6.41567
Eif2s3	1950.94	9.90935e-10	3.58577e-07	0.613431	-1.63018	246.863	402.431
Polr2e	21.4493	4.94749e-05	0.00209328	0.613226	-1.63072	2.70402	4.4095
Itgal	18.1868	2.93161e-11	1.57516e-08	0.612928	-1.63151	2.30218	3.75604
Nthl1	50.5176	0.0108979	0.072236	0.612824	-1.63179	6.2952	10.2724
Sp110	14.4479	4.30078e-05	0.00189694	0.612409	-1.6329	1.81992	2.97174
Itga5	153.117	0.00318564	0.0338567	0.612123	-1.63366	19.1663	31.3112
Ankrd9	49.0347	0.00519673	0.0463486	0.612001	-1.63398	6.13167	10.019
Fech	305.04	6.14145e-05	0.00244706	0.611909	-1.63423	38.3932	62.7433
Tfpi	54.6937	0.000151967	0.0045439	0.611761	-1.63463	6.8815	11.2487
Ostf1	34.5467	1.05294e-07	1.90507e-05	0.611549	-1.63519	4.35738	7.12514
AC127887.1	94.3043	1.87581e-05	0.00106945	0.610743	-1.63735	11.8564	19.4131
Rdm1	94.0438	0.000196377	0.00537939	0.61065	-1.6376	11.8091	19.3386
AABR07067526.1	189.342	0.000974365	0.0155644	0.610516	-1.63796	23.7052	38.8281
Lonrf3	13.8927	1.42938e-05	0.000873945	0.610513	-1.63797	1.7454	2.8589
Dctd	167.143	0.0056446	0.0486555	0.610438	-1.63817	20.8605	34.173
Bbs7	80.113	0.000633181	0.0117191	0.609436	-1.64086	10.0337	16.4639
Tnfaip8	80.7289	0.0142587	0.0854994	0.609418	-1.64091	10.04	16.4748
AABR07049223.1	96.8924	0.000118938	0.00386243	0.609397	-1.64097	12.1586	19.9518
Slc2a1	899.227	9.53709e-05	0.00334194	0.608833	-1.64249	112.799	185.271
Dhrs4	141.811	0.00276877	0.0308373	0.608315	-1.64388	17.6972	29.0922
Ddr2	37.1208	0.00135491	0.0190969	0.608206	-1.64418	4.6408	7.63032
Gcnt1	43.3728	0.0118594	0.0761327	0.608102	-1.64446	5.37774	8.84348
Chek1	345.332	0.0143676	0.0860069	0.608066	-1.64456	42.8703	70.5026
Kif20a	670.808	0.00170554	0.0223016	0.607768	-1.64537	83.7144	137.741
Dok1	13.2245	0.0173406	0.0969619	0.607531	-1.64601	1.63762	2.69553
Rdh10	108.338	0.0100076	0.0686442	0.607518	-1.64604	13.4563	22.1496
Lgals1	168.493	0.00147205	0.0200622	0.607083	-1.64722	21.0257	34.6341
Stard13	51.0479	0.00259199	0.0293477	0.606812	-1.64796	6.36094	10.4826
Tcf19	121.39	0.00955728	0.0668218	0.606029	-1.65008	15.0586	24.848
Dut	527.608	0.0009889	0.0156689	0.605913	-1.6504	65.8063	108.607
Tk1	755.75	0.0102719	0.0695671	0.605786	-1.65075	93.7081	154.689
Col5a1	187.974	0.0059646	0.0502996	0.605197	-1.65235	23.3468	38.5772
Ggta1	39.3962	0.00477314	0.0440107	0.604657	-1.65383	4.89011	8.0874
Asf1b	163.552	0.00722745	0.0568449	0.604406	-1.65452	20.2841	33.5603
Crtapl1	64.252	0.0019058	0.0242397	0.604402	-1.65453	7.99474	13.2275
Galm	74.4585	0.000655763	0.0119993	0.604297	-1.65481	9.2737	15.3463
Asap3	17.4895	0.00773542	0.0588655	0.604216	-1.65504	2.15934	3.5738
Large2	32.9846	8.18934e-07	0.000102257	0.603869	-1.65599	4.12309	6.82779
Crlf3	65.1466	0.00294509	0.032294	0.603773	-1.65625	8.09003	13.3991
Tjp2	312.916	0.000217644	0.00570398	0.603544	-1.65688	38.9598	64.5517
Mcm5	675.309	0.00194595	0.0245403	0.603388	-1.65731	83.8913	139.034
Sh3bp1	43.3631	0.00728042	0.056993	0.603358	-1.65739	5.35525	8.87576
Irf8	20.4255	3.19055e-07	4.67535e-05	0.60308	-1.65815	2.5517	4.23111
Fam117a	76.4398	1.90295e-06	0.000201187	0.602937	-1.65855	9.54372	15.8287
Adgra2	204.497	0.00299421	0.0325109	0.602585	-1.65952	25.3284	42.0328
Anxa7	66.9027	0.00481165	0.0442507	0.602401	-1.66002	8.2805	13.7458
Homer2	116.042	0.00109317	0.0167963	0.602084	-1.6609	14.4012	23.9189
Fstl1	768.737	0.00054426	0.0106126	0.602046	-1.661	95.5816	158.761
Prx	37.7509	0.00589845	0.0499724	0.601491	-1.66253	4.65208	7.73424
Zap70	14.4982	4.49906e-05	0.00197458	0.60117	-1.66342	1.80376	3.00041
Gng12	26.282	0.0085022	0.0622944	0.601035	-1.6638	3.24163	5.39342
Tradd	15.8878	0.000595461	0.011232	0.600894	-1.66419	1.96884	3.27652
Cd34	111.53	0.00520392	0.0463486	0.600325	-1.66576	13.7771	22.9495
Rasgrp3	64.45	0.00476135	0.0439418	0.600269	-1.66592	7.96229	13.2645
Erbb2	97.0638	2.05476e-07	3.31208e-05	0.599287	-1.66865	12.074	20.1472
Marveld1	92.4023	0.0111369	0.073272	0.599123	-1.66911	11.3715	18.9802
Nup37	72.2646	1.40048e-07	2.43451e-05	0.599114	-1.66913	8.99987	15.0219
Rad51	209.001	0.00601318	0.0505547	0.598954	-1.66958	25.7661	43.0185
Siva1	303.953	0.0024284	0.028276	0.598338	-1.6713	37.5172	62.7023
LOC654482	66.8049	0.00802564	0.0598917	0.597955	-1.67237	8.21445	13.7376
Heyl	62.6559	0.0150369	0.0883313	0.597789	-1.67283	7.68294	12.8523
LOC103694877	354.496	1.52705e-07	2.60347e-05	0.597696	-1.67309	44.0652	73.7251
Cast	26.3958	0.00427603	0.0411386	0.597497	-1.67365	3.24243	5.42669
Cdh3	31.9007	0.00319819	0.0338864	0.597098	-1.67477	3.92813	6.5787
Cfdp1	12.0635	0.0150501	0.0883327	0.597048	-1.67491	1.47195	2.46538
Grtp1	14.5254	0.00655311	0.0532779	0.596676	-1.67595	1.77565	2.97591
RGD1562690	783.327	0.0011057	0.0169448	0.596406	-1.67671	96.6529	162.059
Cdk1	642.86	0.00380412	0.0380628	0.595866	-1.67823	79.0624	132.685
Aldh2	312.112	0.00209495	0.0257777	0.595465	-1.67936	38.4048	64.4955
Hist2h3c2	13.175	0.00245906	0.0284792	0.595347	-1.67969	1.61428	2.7115
Igfbp2	1367.69	0.0139152	0.0840365	0.595326	-1.67975	167.309	281.038
Suclg2	346.747	0.00572881	0.0491663	0.595067	-1.68048	42.5539	71.5111
Rassf3	93.1142	6.81878e-05	0.00262264	0.594981	-1.68073	11.5085	19.3427
Isoc2b	20.2805	0.000261206	0.00647755	0.594671	-1.6816	2.49455	4.19485
Ets1	311.604	0.00704446	0.0560114	0.594265	-1.68275	38.1831	64.2528
Fxn	90.4141	0.000830308	0.0141164	0.593217	-1.68572	11.1142	18.7355
Thsd1	73.7518	0.000116561	0.00382024	0.593171	-1.68586	9.08225	15.3114
Mt3	87.7643	0.000227539	0.0058812	0.592909	-1.6866	10.7975	18.2111
Pls1	24.2206	0.000698078	0.0126045	0.592814	-1.68687	2.97165	5.01278
AABR07071440.1	34.4861	2.9865e-13	2.11815e-10	0.592555	-1.68761	4.27491	7.21436
Depdc1b	259.455	0.000249946	0.00629516	0.59202	-1.68913	31.9078	53.8965
Cd93	179.882	0.00536532	0.047142	0.591632	-1.69024	21.9965	37.1794
Cdc6	115.459	0.00644656	0.0525535	0.591088	-1.69179	14.0757	23.8132
Tgm4	23.9968	0.00311867	0.0333742	0.591086	-1.6918	2.9315	4.95951
Mms22l	334.977	0.00705688	0.0560598	0.591025	-1.69198	40.892	69.1882
Sec24d	73.0478	0.00335656	0.0350279	0.590862	-1.69244	8.9398	15.1301
Cavin3	73.9815	0.0124044	0.0783268	0.590087	-1.69467	9.00594	15.2621
Tp53i13	59.866	1.47518e-09	4.86745e-07	0.589654	-1.69591	7.38964	12.5322
Cdca7	1225.4	0.0150261	0.0883087	0.589549	-1.69621	148.972	252.687
Nrm	55.7249	0.0114655	0.0746567	0.587999	-1.70068	6.7117	11.4145
Pld4	27.5373	0.00288527	0.0318728	0.587935	-1.70087	3.35933	5.71379
Loxl1	87.608	0.0036694	0.0372636	0.587706	-1.70153	10.6432	18.1098
Marc2	73.9189	4.6304e-11	2.23891e-08	0.587528	-1.70205	9.10473	15.4967
Tmem176a	48.003	0.00342876	0.0356362	0.587365	-1.70252	5.84421	9.94987
B3gnt2	48.6481	0.000115786	0.00380186	0.587357	-1.70254	5.95892	10.1453
Samhd1	81.6819	0.000185596	0.00522332	0.587193	-1.70302	9.99586	17.0231
Msx2	41.5207	0.0124313	0.0784315	0.587033	-1.70348	5.03	8.5685
Plekhf1	16.6522	4.85647e-05	0.00207494	0.586797	-1.70417	2.03825	3.47351
Rad18	235.153	0.00877467	0.0634296	0.586534	-1.70493	28.5425	48.663
Tmbim1	19.9401	0.00143625	0.0197872	0.586392	-1.70534	2.42352	4.13295
Arhgdib	37.4884	0.0108356	0.0720379	0.58624	-1.70579	4.54822	7.75829
AABR07021691.2	15.0673	1.88764e-07	3.09905e-05	0.58588	-1.70684	1.84849	3.15508
S100a16	46.3133	0.0113899	0.074357	0.585154	-1.70895	5.5997	9.56962
Ap3b1	71.0434	0.00192905	0.0244223	0.58495	-1.70955	8.64832	14.7847
Cand2	227.567	0.000172071	0.00492891	0.584661	-1.71039	27.7697	47.4971
Gclm	132.119	0.0139451	0.0841879	0.584501	-1.71086	15.9311	27.256
Slc16a1	238.012	0.00739536	0.0575738	0.584259	-1.71157	28.8151	49.3191
AC099183.2	22.3165	0.0120718	0.0771335	0.584081	-1.71209	2.69252	4.60984
Ehd4	95.273	0.00200594	0.0250456	0.584066	-1.71214	11.5768	19.8211
Krt75	46.3949	0.00474515	0.0438895	0.584043	-1.7122	5.62458	9.63043
Arhgap31	76.5449	0.01338	0.0819202	0.58322	-1.71462	9.22518	15.8177
Ung	275.476	0.00468759	0.0436074	0.582906	-1.71554	33.3509	57.215
Mcm3	974.232	0.00123251	0.0180758	0.582763	-1.71596	118.26	202.929
Ldha	1283.65	0.000645041	0.0118767	0.582283	-1.71738	156.021	267.947
Clk3	130.822	7.11227e-08	1.37074e-05	0.582204	-1.71761	15.9995	27.481
Creg1	105.44	0.000158227	0.00466014	0.582085	-1.71796	12.8287	22.0392
Lama5	127.566	0.0147853	0.0872696	0.5819	-1.71851	15.2906	26.277
Esam	83.2605	6.27889e-06	0.000462901	0.581629	-1.71931	10.1487	17.4488
Cav1	45.8221	0.00639592	0.0524327	0.581402	-1.71998	5.53444	9.51913
Copz2	28.6772	0.0034428	0.0356984	0.581079	-1.72094	3.46828	5.96868
Cd82	48.785	0.00297908	0.0324376	0.581028	-1.72109	5.89942	10.1534
Exo1	216.958	0.00636545	0.0522769	0.580221	-1.72348	26.1416	45.0545
Pdk3	37.1347	4.65052e-10	1.85997e-07	0.580035	-1.72404	4.5326	7.81436
Fars2	17.97	0.00887653	0.0637767	0.579032	-1.72702	2.15935	3.72924
Slc19a1	58.5821	0.00383573	0.0382301	0.578976	-1.72719	7.06518	12.2029
Mybpc2	12.3463	0.0105643	0.0708796	0.578482	-1.72866	1.47965	2.55781
Rab27a	23.9494	0.00013149	0.00414849	0.57818	-1.72957	2.90054	5.01668
AABR07006688.2	39.4151	1.02801e-06	0.000122333	0.578098	-1.72981	4.78671	8.28009
Mybl2	691.294	0.00593666	0.0501802	0.577863	-1.73051	83.0973	143.801
Anxa5	78.2132	0.00441565	0.0421615	0.577365	-1.73201	9.41757	16.3113
Slc7a3	35.2104	0.00557613	0.04835	0.576579	-1.73437	4.21946	7.31809
Aif1l	722.007	0.00432492	0.0415122	0.576291	-1.73523	86.7555	150.541
RF00019	13.6151	0.00584084	0.0497425	0.575989	-1.73614	1.63077	2.83126
Id4	1473.45	0.0141671	0.0850767	0.575176	-1.7386	175.69	305.454
AC098459.1	345.095	0.000130754	0.00414	0.574414	-1.74091	41.6561	72.5193
AC107446.2	14.0225	0.00361072	0.0367941	0.5729	-1.7455	1.67955	2.93167
Add3	201.926	0.000551825	0.0106787	0.572074	-1.74803	24.2627	42.4118
Hadh	113.48	7.50348e-05	0.00277175	0.569869	-1.75479	13.627	23.9126
Cdkn2c	121.728	0.00688413	0.0550575	0.56942	-1.75617	14.4577	25.3902
Vrk2	55.0492	0.00118192	0.0176402	0.56893	-1.75768	6.57917	11.5641
Sptb	198.204	0.0153685	0.0897562	0.56804	-1.76044	23.4227	41.2343
Adk	277.634	0.000172748	0.00493237	0.568032	-1.76047	33.247	58.5303
Erap1	14.6365	0.00399777	0.0393147	0.567601	-1.7618	1.74111	3.0675
Lox	107.039	0.00236224	0.027886	0.567317	-1.76268	12.7432	22.4622
Adgrl4	54.9099	0.00618091	0.0515739	0.56689	-1.76401	6.5209	11.503
Pclaf	214.318	0.00162608	0.0215647	0.566349	-1.7657	25.512	45.0465
Ptbp1	853.82	0.0051127	0.0459611	0.565931	-1.767	101.197	178.816
Itga2b	12.3917	0.000186648	0.00523647	0.565717	-1.76767	1.47981	2.61582
Hmbs	96.5857	0.00367163	0.0372649	0.564864	-1.77034	11.4129	20.2047
Mthfd1l	168.362	0.00110292	0.0169168	0.563724	-1.77392	19.9945	35.4687
Efnb1	1892.89	0.00790817	0.05939	0.563251	-1.77541	222.965	395.854
Nfatc1	14.3668	1.85731e-05	0.00106351	0.562882	-1.77657	1.71406	3.04516
Arhgap10	36.6824	1.92732e-08	4.4381e-06	0.56278	-1.77689	4.38514	7.79193
Ezr	576.27	0.00351072	0.0360443	0.561753	-1.78014	67.9598	120.978
Cenpm	105.7	0.00026334	0.00651339	0.560666	-1.78359	12.5288	22.3463
Cox6b2	37.9389	0.00100172	0.015802	0.560053	-1.78555	4.4522	7.94961
Tcf7	30.7098	0.00376543	0.0378057	0.559876	-1.78611	3.61374	6.45453
Rin3	14.2359	2.61323e-05	0.00135088	0.55962	-1.78693	1.6888	3.01776
Rgs3	64.2065	0.00771104	0.0587951	0.559554	-1.78714	7.52196	13.4428
Slc7a10	75.2234	0.000859709	0.0144215	0.559512	-1.78727	8.89224	15.8929
Cdh5	303.242	0.0113238	0.0740621	0.559462	-1.78743	35.5252	63.4989
C2	10.6289	0.00012675	0.0040395	0.559	-1.78891	1.25736	2.2493
Grap2	12.6226	0.00121889	0.0179409	0.558843	-1.78941	1.48949	2.66532
LOC679342	22.2979	0.00411545	0.040116	0.558434	-1.79072	2.62107	4.6936
Eif2s3	18.5059	5.28022e-05	0.00218237	0.557934	-1.79233	2.18564	3.91739
Hdac3	38.0503	8.54325e-08	1.61149e-05	0.557892	-1.79246	4.52519	8.11123
AABR07014311.1	83.7821	0.000989748	0.0156689	0.557426	-1.79396	9.85651	17.6822
Gnl1	30.4944	0.00289681	0.0319304	0.557348	-1.79421	3.57103	6.40717
Icoslg	12.5849	1.72075e-07	2.8601e-05	0.555686	-1.79958	1.49061	2.68247
Pard3	152.744	8.07576e-13	5.30028e-10	0.554971	-1.8019	18.1416	32.6892
S100a11	42.1712	1.31006e-14	1.4518e-11	0.554828	-1.80236	5.00943	9.02881
LOC684871	13.6996	0.00370104	0.0374989	0.554704	-1.80276	1.59501	2.87542
Prdm16	448.091	0.014732	0.0870998	0.554691	-1.80281	51.9662	93.685
Tnfrsf1b	12.1813	0.000329219	0.00747424	0.554684	-1.80283	1.43067	2.57925
Cdca7l	194.081	0.000248614	0.00628841	0.554164	-1.80452	22.8517	41.2363
LOC303566	46.6572	3.87209e-05	0.00176949	0.553329	-1.80724	5.50029	9.94036
Aunip	60.458	0.00248605	0.028607	0.552942	-1.80851	7.06034	12.7687
Ednra	79.6122	0.00992558	0.0683276	0.551569	-1.81301	9.25906	16.7868
Nmnat3	16.3031	2.46993e-07	3.80821e-05	0.550964	-1.815	1.91949	3.48388
Fgd2	13.5001	0.0118187	0.0759957	0.550838	-1.81542	1.54555	2.80581
Ccdc102a	150.576	0.0172322	0.096628	0.550722	-1.8158	17.3534	31.5103
RGD1306556	202.708	0.00974336	0.0677754	0.550663	-1.81599	23.4776	42.6352
Spry4	63.6771	0.00403113	0.0395332	0.550307	-1.81717	7.38418	13.4183
Lsr	110.381	0.0100367	0.0687373	0.550001	-1.81818	12.7851	23.2455
Fkbp10	144.233	0.000210658	0.00560906	0.549585	-1.81956	16.8861	30.7252
Tcf4	172.297	0.000639952	0.0118077	0.549425	-1.82009	20.1462	36.6679
Col26a1	114.905	8.48273e-05	0.00304468	0.548839	-1.82203	13.4609	24.5261
Klhl21	97.2888	0.00122129	0.0179409	0.548138	-1.82436	11.3077	20.6294
Cdc16	111.642	0.000227171	0.00588025	0.547719	-1.82575	12.9508	23.645
Hey1	125.185	0.00863251	0.0628338	0.54716	-1.82762	14.444	26.3981
AC094643.2	23.8324	0.00103728	0.0161759	0.54709	-1.82785	2.77112	5.0652
Fn1	1249.61	0.00251818	0.0288436	0.546501	-1.82982	144.605	264.601
Cdkn1a	14.7115	0.00117303	0.0175816	0.545171	-1.83429	1.70507	3.12758
Gmpr	40.6345	1.29402e-09	4.49886e-07	0.544487	-1.83659	4.76027	8.74266
Vegfc	35.9235	0.0129994	0.0807045	0.543211	-1.8409	4.11398	7.57344
Lamc1	467.68	0.00369095	0.0374181	0.543134	-1.84117	53.8889	99.2183
Ndrg2	35.103	0.000571317	0.010916	0.541628	-1.84629	4.04565	7.46944
Kank2	144.34	0.00136877	0.0191552	0.541489	-1.84676	16.6374	30.7253
Hmgn3	226.119	0.00112211	0.0171059	0.540628	-1.8497	26.0848	48.2491
Gabre	12.8379	0.0156732	0.0907877	0.540389	-1.85052	1.46292	2.70716
Lpl	60.0129	0.000379378	0.00825241	0.539202	-1.85459	6.92702	12.8468
Trim25	24.1646	0.0100202	0.0686771	0.538802	-1.85597	2.7476	5.09946
Plk5	180.418	0.00870409	0.0631474	0.538707	-1.8563	20.6023	38.244
Rgcc	17.9052	0.00371351	0.0375609	0.538321	-1.85763	2.0516	3.81112
Impa2	51.1669	0.00307101	0.0330555	0.538206	-1.85802	5.86181	10.8914
Shc1	97.7137	0.000190208	0.00530125	0.537843	-1.85928	11.2612	20.9377
Uaca	189.611	0.00812748	0.0604228	0.537169	-1.86161	21.6042	40.2186
Ehbp1l1	26.5798	0.0146427	0.0868324	0.536261	-1.86476	2.97918	5.55547
Prkd1	118.545	0.00912293	0.0648189	0.535187	-1.86851	13.482	25.1911
Gldc	190.574	0.0160761	0.0921881	0.535027	-1.86906	21.6053	40.3817
Nrtn	34.0207	0.010868	0.0721185	0.534627	-1.87046	3.84967	7.20067
Pald1	39.5591	4.10435e-11	2.07926e-08	0.534336	-1.87148	4.57787	8.56741
Slc16a10	12.5514	0.00651152	0.05301	0.533806	-1.87334	1.42572	2.67086
Prps2	251.204	0.0098363	0.0679951	0.533324	-1.87503	28.5055	53.4487
Cyba	34.791	0.00143803	0.0197927	0.533193	-1.87549	3.97268	7.45074
Mta1	16.6671	0.000152826	0.00455421	0.532481	-1.878	1.9029	3.57364
Rbpms2	38.7226	6.69149e-05	0.00258896	0.531462	-1.8816	4.42138	8.31927
Mettl13	34.6056	0.000201272	0.00544182	0.530736	-1.88418	3.93436	7.41303
Prr5l	42.4138	0.00257934	0.0292601	0.528901	-1.89071	4.80121	9.07771
Arpc1b	149.391	2.2806e-05	0.00122167	0.528734	-1.89131	17.0691	32.2829
RGD1561161	36.5099	0.0111492	0.0732987	0.528155	-1.89338	4.1163	7.79373
LOC361016	29.6591	0.000137324	0.0042182	0.528066	-1.8937	3.36128	6.36528
RGD1561648	10.7797	1.00716e-06	0.000121483	0.527252	-1.89663	1.23212	2.33687
Blvrb	61.3004	9.46974e-06	0.000640124	0.527166	-1.89694	6.99351	13.2662
Emp1	90.7929	0.0165864	0.0941726	0.525175	-1.90413	10.1761	19.3765
Pdlim1	165.126	0.00291199	0.03203	0.525045	-1.9046	18.6045	35.4341
Serpinh1	1600.8	0.000178836	0.0050735	0.522722	-1.91306	181.228	346.7
LOC100912489	56.4311	0.000608572	0.0113585	0.522372	-1.91434	6.36255	12.1801
Eif4ebp1	138.353	0.00154143	0.0208059	0.522302	-1.9146	15.5753	29.8205
Nr2e1	262.683	0.00471665	0.0437222	0.521664	-1.91694	29.4123	56.3818
Tubb6	269.82	0.00571958	0.0491346	0.521222	-1.91857	30.1949	57.9309
Shmt1	130.26	0.000683457	0.0123783	0.520842	-1.91997	14.6611	28.1488
Lamtor2	24.5948	0.00724944	0.0569428	0.520629	-1.92075	2.72262	5.22948
Gldc	268.076	0.00206001	0.0255071	0.519618	-1.92449	30.0208	57.7749
Fam212b	50.6869	0.000524911	0.0104341	0.519477	-1.92501	5.66164	10.8987
Nme4	57.2822	0.00042661	0.00898706	0.519102	-1.9264	6.44161	12.4091
Fes	18.2632	0.000844184	0.0142786	0.518455	-1.92881	2.03728	3.92953
Pop1	36.3587	0.0154477	0.0899811	0.518311	-1.92934	4.04079	7.79609
F2	10.1648	0.00180774	0.0233453	0.51786	-1.93103	1.123	2.16854
Piezo1	90.9125	0.00116073	0.0174717	0.517773	-1.93135	10.1766	19.6545
Lrrc1	341.53	0.00634625	0.0522644	0.517483	-1.93243	37.9975	73.4276
Pip5k1b	65.0867	0.00467378	0.0435372	0.517413	-1.93269	7.24528	14.0029
Calhm2	16.2043	0.000211949	0.00560906	0.514313	-1.94434	1.81077	3.52075
Ripk3	10.6456	2.26539e-07	3.55466e-05	0.514257	-1.94455	1.19763	2.32885
Ninj1	54.5389	0.0025485	0.0290313	0.513807	-1.94626	6.05324	11.7811
Etv1	227.802	0.000222459	0.00577513	0.513796	-1.9463	25.4897	49.6105
Dgkz	110.591	1.85939e-05	0.00106351	0.513445	-1.94763	12.3288	24.0119
Zc3hav1	31.8002	0.0107475	0.0716404	0.51261	-1.9508	3.50415	6.83591
Ror1	47.016	0.00264036	0.0298003	0.511161	-1.95633	5.20846	10.1895
Gsn	92.2083	2.26283e-07	3.55466e-05	0.511061	-1.95672	10.327	20.207
Hps4	33.2321	0.00146389	0.0199817	0.511059	-1.95672	3.6531	7.1481
Prokr2	22.5287	0.00775355	0.0589277	0.508639	-1.96603	2.46094	4.83829
AABR07060519.1	17.2477	0.0104377	0.0702892	0.50858	-1.96626	1.86411	3.66532
Car14	54.7106	0.0121529	0.0773174	0.507953	-1.96869	5.9662	11.7456
LOC103690190	10.1999	5.55112e-15	7.03049e-12	0.507472	-1.97055	1.14256	2.25147
Srpx	15.9313	0.000767958	0.0135027	0.506895	-1.9728	1.7607	3.47351
Cavin1	173.079	0.000657855	0.012016	0.504646	-1.98159	19.0603	37.7697
Syk	14.0053	0.00347264	0.0358402	0.503939	-1.98437	1.534	3.04402
Rbpms	14.4471	0.00122043	0.0179409	0.503763	-1.98506	1.58806	3.1524
Hebp1	38.6149	5.80197e-06	0.000437765	0.503099	-1.98768	4.2726	8.49257
AY172581.18	10.556	0.000337004	0.00754472	0.502122	-1.99155	1.15459	2.29942
Cav2	12.1583	0.000125155	0.00400565	0.500197	-1.99921	1.33113	2.66121
Arhgef37	10.6987	2.88805e-05	0.00143199	0.500154	-1.99938	1.17343	2.34614
Gstt3	101.044	3.86546e-05	0.00176949	0.500116	-1.99953	11.1133	22.2214
Lrrc17	137.108	0.000552274	0.0106787	0.500005	-1.99998	15.0035	30.0068
Timeless	323.78	3.46461e-07	5.03533e-05	0.499185	-2.00327	35.6489	71.4143
Ada	48.7041	0.000287424	0.00690227	0.499101	-2.0036	5.33139	10.682
Slc43a1	54.183	5.42945e-05	0.00223056	0.498718	-2.00514	5.92374	11.8779
Tie1	167.955	0.0082827	0.061224	0.497595	-2.00967	18.1877	36.5512
Gja1	631.312	0.000888415	0.0147613	0.496375	-2.0146	68.6035	138.209
Uap1l1	18.1775	0.0116278	0.0751893	0.495819	-2.01687	1.95134	3.93559
Ppm1j	10.3599	0.00327718	0.0343832	0.495367	-2.0187	1.11732	2.25554
Gas1	233.504	0.0116885	0.0754729	0.493415	-2.02669	24.8452	50.3536
AABR07061532.1	10.5392	0.000281189	0.00680185	0.493402	-2.02674	1.14448	2.31957
Hmox1	51.3994	0.00261059	0.0295207	0.493067	-2.02812	5.54844	11.2529
Anxa6	123.858	0.000173464	0.00494485	0.492568	-2.03018	13.4616	27.3294
Ntrk2	1093.61	0.0154371	0.0899494	0.492556	-2.03023	116.392	236.301
Ppic	197.839	0.0133419	0.0818043	0.492196	-2.03171	21.1479	42.9664
AABR07060487.1	382.71	0.0173102	0.0968783	0.49097	-2.03678	40.6133	82.7204
Gulp1	41.9446	0.00346319	0.0357843	0.490254	-2.03976	4.50069	9.18033
Erap1	21.7111	0.00045896	0.00952907	0.490078	-2.04049	2.31573	4.72523
Col4a2	855.557	0.0138398	0.0837387	0.490063	-2.04056	90.6824	185.042
Cr1l	14.438	0.000348478	0.00772357	0.488873	-2.04552	1.55004	3.17064
Nfyb	41.5801	0.0141098	0.0848937	0.488786	-2.04588	4.342	8.88322
Inf2	33.6308	0.00152062	0.020566	0.488766	-2.04597	3.60621	7.37819
Slc7a3	19.7865	0.000814378	0.0140284	0.488581	-2.04674	2.12597	4.35132
Pbdc1	259.782	1.48215e-13	1.25143e-10	0.488537	-2.04693	28.3446	58.0194
Robo4	14.9595	0.00261814	0.0295738	0.488114	-2.0487	1.5904	3.25825
RGD1304810	10.4982	0.00661322	0.0535686	0.487912	-2.04955	1.11647	2.28825
Dnph1	143.388	0.000165695	0.0048242	0.487815	-2.04996	15.4604	31.6931
LOC108348067	71.9903	0.0109704	0.0725538	0.485479	-2.05982	7.61753	15.6907
Col26a1	30.9063	0.000246534	0.00626259	0.48507	-2.06156	3.27632	6.75432
Nek6	112.908	0.000180447	0.00510801	0.483915	-2.06648	12.0115	24.8214
Gsdmd	19.752	0.00250045	0.0287333	0.482211	-2.07378	2.08496	4.32375
Klrb1a	14.8517	0.0062558	0.0517858	0.476437	-2.09891	1.55988	3.27405
Tead4	41.9017	0.000428627	0.00899406	0.475106	-2.10479	4.4275	9.31897
Rph3al	13.8273	0.0050814	0.0457352	0.474989	-2.10531	1.44107	3.0339
Pear1	35.0971	0.0121576	0.0773191	0.474186	-2.10888	3.64633	7.68966
Nedd4l	55.1349	2.35091e-10	1.01668e-07	0.473244	-2.11307	5.87705	12.4186
Lpar1	254.105	0.00368197	0.0373484	0.472747	-2.11529	26.5135	56.0838
Tln2	40.4598	0.00830391	0.061272	0.472055	-2.1184	4.21162	8.92188
Aard	23.8923	2.51857e-06	0.000249479	0.470323	-2.1262	2.52365	5.36577
Cd248	73.7548	0.0116113	0.0751388	0.468065	-2.13646	7.584	16.2029
Capn1	21.7827	0.000118223	0.00385692	0.467664	-2.13829	2.27704	4.86897
AABR07039146.2	10.5879	1.28355e-05	0.000804195	0.467629	-2.13845	1.10499	2.36297
Steap3	28.3429	0.000118599	0.00385849	0.467571	-2.13871	2.96711	6.34579
Plin3	30.7482	2.2265e-08	4.99722e-06	0.467227	-2.14029	3.23595	6.92585
Flnc	327.646	0.0013394	0.0189839	0.466146	-2.14525	33.8752	72.671
Depdc7	22.3515	0.00057084	0.010916	0.465586	-2.14783	2.3219	4.98704
Penk	57.8713	2.87406e-05	0.00143146	0.465504	-2.14821	6.05296	13.003
Gpc4	524.269	0.000452329	0.00942449	0.465327	-2.14903	54.463	117.042
Arc	10.131	5.30085e-06	0.00041405	0.465012	-2.15048	1.06111	2.2819
Lamc1	24.1328	0.00847736	0.0621895	0.463388	-2.15802	2.4653	5.32016
Olfml1	17.4327	0.0160614	0.0921485	0.463325	-2.15831	1.77116	3.82272
Rab29	15.7728	0.0112198	0.0735993	0.463101	-2.15935	1.59593	3.44617
Slc1a5	100.1	0.00721877	0.0568449	0.462436	-2.16246	10.2492	22.1635
Scarb1	38.9998	2.65616e-09	8.12007e-07	0.460162	-2.17315	4.07251	8.85017
Pcsk6	76.5297	0.000539461	0.0105771	0.459277	-2.17734	7.85737	17.1081
Igf2	434.435	0.00587749	0.0499176	0.458749	-2.17984	44.4343	96.8598
LOC103690068	15.0178	1.82654e-09	5.88843e-07	0.458535	-2.18086	1.56002	3.40218
Mpped1	504.188	0.0161958	0.0927244	0.45766	-2.18503	50.6722	110.72
Rps6ka4	58.1914	0.00216978	0.0263691	0.456743	-2.18942	5.92628	12.9751
Mpped2	789.613	0.00228063	0.027286	0.456439	-2.19087	80.3394	176.013
Prkcd	20.0146	0.000216191	0.00568736	0.455884	-2.19354	2.03837	4.47125
Lhx2	2145.95	0.00461297	0.0431864	0.4555	-2.19539	217.849	478.264
Anxa1	18.9728	8.44495e-05	0.00303727	0.455391	-2.19591	1.9462	4.27369
LOC100912034	22.513	0.00489941	0.04476	0.452647	-2.20923	2.27565	5.02742
Bbs9	33.3771	5.3345e-09	1.52558e-06	0.451737	-2.21368	3.44135	7.61805
Hapln1	14.1355	0.0171333	0.0962954	0.450352	-2.22049	1.39926	3.10703
Lhfpl2	166.833	0.00623206	0.0517083	0.45031	-2.22069	16.7448	37.185
Rspo1	141.277	0.0114279	0.0745228	0.450062	-2.22192	14.0698	31.2618
Als2cl	13.3679	0.00543117	0.0475503	0.449006	-2.22714	1.33072	2.9637
Lamb1	348.371	0.00354906	0.0363537	0.447013	-2.23707	34.8884	78.0478
Rnh1	44.5085	2.95208e-13	2.11815e-10	0.446176	-2.24127	4.55624	10.2117
Itgbl1	11.5573	0.00710016	0.0562273	0.445918	-2.24256	1.13058	2.53539
Tagln	44.4497	4.18996e-05	0.00187134	0.44563	-2.24401	4.4917	10.0794
Adck2	26.1564	2.78248e-05	0.00140559	0.445112	-2.24662	2.64487	5.94202
Pir	34.4863	0.000773186	0.0135201	0.444179	-2.25134	3.46363	7.79781
Epor	15.9758	0.00661433	0.0535686	0.443239	-2.25612	1.59295	3.59388
Dnah1	22.9926	0.00127721	0.0184716	0.443082	-2.25692	2.29778	5.18591
Deup1	25.7259	0.0138684	0.083868	0.442289	-2.26097	2.52724	5.714
Fam114a1l1	19.631	0.00162355	0.0215473	0.441729	-2.26383	1.95854	4.43381
Ppp2r2b	65.8646	3.49963e-05	0.00162534	0.437107	-2.28777	6.52276	14.9226
Gulp1	117.029	0.0114787	0.074662	0.434808	-2.29986	11.3973	26.2122
Ccdc80	104.995	0.0136869	0.0830253	0.434735	-2.30025	10.2103	23.4862
Fam109b	19.4091	0	0	0.431312	-2.31851	1.94662	4.51326
AABR07011698.1	129.125	0.00714464	0.0564786	0.429282	-2.32947	12.4704	29.0493
AABR07060487.1	47.911	0.0117764	0.0758472	0.427804	-2.33752	4.6088	10.7732
Nostrin	13.9751	0.00168315	0.0221066	0.426924	-2.34234	1.35869	3.1825
Slc14a1	10.5831	0.00648615	0.0528277	0.426732	-2.34339	1.02327	2.39793
Slc25a37	125.672	0.000147752	0.00444032	0.426617	-2.34402	12.3029	28.8383
Dapk2	23.8288	0.000985343	0.0156271	0.426378	-2.34534	2.31598	5.43174
Ctsk	38.1082	0.0122632	0.0777959	0.424035	-2.3583	3.64004	8.5843
Lix1	321.75	0.00763825	0.0584471	0.42336	-2.36206	30.7161	72.553
Samd3	12.3877	1.15514e-06	0.000135641	0.422417	-2.36733	1.20965	2.86363
Rcsd1	29.4312	0.0068507	0.0548709	0.421889	-2.37029	2.8121	6.66549
Mboat1	46.8413	1.48024e-05	0.000901926	0.421303	-2.37359	4.56586	10.8375
St3gal6	41.2043	4.95873e-05	0.00209328	0.421145	-2.37448	4.00468	9.50903
Sfxn5	201.748	0.00716589	0.0566214	0.420123	-2.38025	19.1109	45.4888
Smpdl3b	22.0404	0.00622887	0.0517083	0.420067	-2.38057	2.10501	5.01112
Plvap	111.105	0.0163442	0.0931517	0.419592	-2.38327	10.4084	24.8061
Edn3	14.15	0.0078554	0.0593632	0.418602	-2.3889	1.33646	3.19266
Gpr4	18.1169	0.000532217	0.0105094	0.418263	-2.39084	1.7457	4.17368
NEWGENE_621351	103.817	7.2041e-10	2.71779e-07	0.417091	-2.39756	10.0952	24.2039
Nfia	144.107	0.000194384	0.00536021	0.414014	-2.41538	13.7298	33.1627
Hhex	15.2911	0.00123004	0.0180545	0.412531	-2.42406	1.45034	3.51572
Lysmd2	10.6291	1.24103e-08	3.18908e-06	0.411439	-2.43049	1.02299	2.48638
Tpm1	116.077	0.00200061	0.0250161	0.409221	-2.44367	10.9191	26.6826
Fyb1	10.9565	5.48308e-08	1.10478e-05	0.407283	-2.4553	1.04701	2.57073
AABR07018323.1	19.2706	0.00031731	0.00734104	0.40717	-2.45598	1.81568	4.45928
Ror2	177.213	0.00520979	0.0463729	0.405793	-2.46431	16.4296	40.4875
Ctla2a	16.264	6.55606e-05	0.00256612	0.405607	-2.46544	1.52544	3.76088
Procr	27.8099	0.00102113	0.0160363	0.402177	-2.48647	2.56815	6.38563
Sfrp1	2314.16	0.00335838	0.0350279	0.401416	-2.49118	213.005	530.635
Fam114a1	19.7811	0.0066324	0.0536492	0.400977	-2.49391	1.81939	4.53739
Angptl4	22.8059	0.00954876	0.0668218	0.39995	-2.50031	2.08328	5.20885
Bgn	194.666	0.00307369	0.0330555	0.399023	-2.50612	17.9349	44.9469
Fam46c	51.2301	0.00485466	0.0445226	0.398916	-2.50679	4.69644	11.773
Wdr66	36.7754	0.0130538	0.0807826	0.397648	-2.51479	3.31604	8.33914
Psat1	806.159	0.00381496	0.0381302	0.396851	-2.51984	73.6374	185.554
Dbf4	40.7128	0.00119546	0.0177378	0.396317	-2.52324	3.65544	9.22353
Ylpm1	12.984	5.9744e-07	7.96482e-05	0.395074	-2.53117	1.20079	3.0394
Dleu7	25.9861	0.000530293	0.010494	0.395023	-2.5315	2.3716	6.00371
Stab1	114.736	0.00637454	0.0523273	0.39436	-2.53575	10.3887	26.3431
Plvap	24.3659	0.00272887	0.030593	0.394287	-2.53622	2.22405	5.64069
Sec31a	69.2285	0.0135505	0.0824235	0.39367	-2.5402	6.18666	15.7153
B3gnt9	10.6406	0.000590758	0.011179	0.393535	-2.54107	0.976087	2.48031
Bmp7	115.349	0.00130578	0.0186867	0.393225	-2.54307	10.5149	26.7403
Svep1	20.4019	8.6875e-07	0.000106971	0.391606	-2.55359	1.87782	4.79516
Itga11	52.5635	0.0139656	0.0842833	0.38852	-2.57387	4.69626	12.0876
Ptpru	409.377	0.00226053	0.0271932	0.386592	-2.5867	36.7876	95.1585
Rspo2	83.2398	0.0111482	0.0732987	0.386576	-2.58681	7.37703	19.083
Aldh1a2	27.3066	0.00011212	0.00376514	0.386087	-2.59009	2.46691	6.38952
Vamp8	19.7193	0.000509993	0.010228	0.385872	-2.59153	1.77882	4.60988
NEWGENE_621351	388.363	0.00180124	0.0232782	0.385196	-2.59608	34.5208	89.6186
Tdrp	55.6099	0.000190451	0.00530125	0.384907	-2.59803	4.98572	12.953
Etl4	165.866	0.00656623	0.0533085	0.384724	-2.59926	14.7271	38.2795
RGD1310587	109.499	0.00829764	0.061272	0.38387	-2.60505	9.66027	25.1655
Apobec3b	11.7383	2.67583e-05	0.00137124	0.382805	-2.6123	1.0497	2.74213
Slc39a8	138.857	3.30392e-05	0.00154719	0.381821	-2.61903	12.5465	32.8596
Akap12	231.926	0.0153658	0.0897562	0.381168	-2.62352	20.137	52.8297
Eng	91.1554	0.0174254	0.0973132	0.380637	-2.62717	7.86226	20.6555
Trim10	15.4007	0.0145535	0.0865351	0.377992	-2.64556	1.33313	3.52687
Fam163b	18.4906	0.0113712	0.0742627	0.376313	-2.65736	1.58001	4.19865
Col1a2	486.355	0.000168319	0.00486068	0.374801	-2.66808	42.9542	114.605
Ctsc	32.8468	0.00319478	0.0338864	0.373664	-2.6762	2.86887	7.67767
Clec14a	43.9299	0.0179513	0.0991879	0.373291	-2.67888	3.77628	10.1162
C1r	18.3657	0.00507778	0.0457298	0.373021	-2.68081	1.59261	4.26949
Nid2	366.914	0.00920397	0.0650752	0.372354	-2.68562	31.6985	85.1301
Mip	13.1718	3.93964e-07	5.63337e-05	0.371654	-2.69067	1.17248	3.15477
Serpinf1	61.2064	0.000327929	0.00747424	0.370042	-2.7024	5.38424	14.5504
Emx2	582.793	0.0177999	0.0985664	0.369792	-2.70422	49.5027	133.866
Cybb	12.9049	0.00922028	0.065113	0.368685	-2.71235	1.10517	2.99761
Naprt	20.8787	0.00195414	0.0246261	0.367123	-2.72388	1.80776	4.92414
Kdelr3	50.5322	0.00131524	0.0187698	0.366488	-2.7286	4.36174	11.9014
Phospho1	11.0778	0.000763373	0.0134546	0.363592	-2.75033	0.959278	2.63833
Col8a1	18.2227	0.00187689	0.0239936	0.363188	-2.75339	1.54651	4.25816
Dkk2	41.3825	0.00979844	0.0679085	0.363038	-2.75453	3.50854	9.6644
Hemgn	49.7875	0.000308954	0.00723654	0.360881	-2.771	4.26125	11.8079
Klf1	54.2121	0.00088098	0.0146673	0.359195	-2.784	4.64345	12.9274
Wnk4	18.2107	0	0	0.35861	-2.78854	1.59476	4.44705
Hbe2	44.1165	0.000109272	0.00369751	0.358547	-2.78904	3.77694	10.534
Tgm2	86.7609	0.00587707	0.0499176	0.357006	-2.80108	7.26245	20.3427
Apol3	15.8415	0.0167874	0.0949766	0.356994	-2.80117	1.29096	3.6162
Nrm	24.6249	0.0090201	0.0644381	0.356342	-2.80629	1.97866	5.5527
Msrb3	212.889	0.00901662	0.0644381	0.355173	-2.81553	17.6663	49.74
Rbm20	19.8381	0.00697293	0.0555606	0.351698	-2.84335	1.63292	4.64296
Rspo3	204.566	0.0133981	0.0819459	0.340171	-2.9397	16.3398	48.0339
AABR07063995.1	23.4671	5.08482e-14	5.30347e-11	0.338726	-2.95224	1.95658	5.77629
Emcn	33.2897	0.0181112	0.0999265	0.338085	-2.95783	2.62939	7.77731
Slc4a1	473.879	0.00156342	0.0209848	0.335719	-2.97868	38.3016	114.088
Wnt3a	52.7137	0.00346286	0.0357843	0.333639	-2.99725	4.19271	12.5666
Plp2	37.8382	0.000789623	0.0136994	0.333217	-3.00104	3.04758	9.14593
Oaf	164.314	0.0105858	0.0709631	0.33264	-3.00626	12.9361	38.8893
Tuba4a	32.0532	0.00114582	0.0173349	0.330788	-3.02309	2.55354	7.71957
Tfap2c	257.642	0.0124342	0.0784315	0.330466	-3.02603	20.0238	60.5927
Aqp3	17.6165	0.000177281	0.00504362	0.330297	-3.02758	1.38553	4.19481
Pdgfrl	13.3665	0.00288646	0.0318728	0.329663	-3.0334	1.0417	3.15989
Adra2b	104.703	0.00408773	0.0399336	0.324528	-3.08139	8.13934	25.0805
Kel	68.7076	0.000387154	0.00836131	0.323374	-3.0924	5.40824	16.7244
Epb42	28.9091	0.000301707	0.00711378	0.321628	-3.10918	2.25454	7.00979
Nfe2	30.0548	7.58988e-05	0.00279204	0.319898	-3.126	2.36268	7.38573
Myo5c	45.7635	0.00144162	0.0197996	0.319708	-3.12786	3.55115	11.1075
Creb3l1	24.2666	0.0115921	0.0750755	0.319557	-3.12934	1.83663	5.74743
Slc4a1	131.612	0.00393907	0.0389753	0.319361	-3.13125	10.0695	31.5302
Ace	34.1877	0.0117957	0.0759167	0.319303	-3.13182	2.58505	8.09591
Ivns1abp	10.8427	0.00405696	0.0396986	0.319133	-3.13349	0.772432	2.42041
Npr3	56.6716	0.0095782	0.0669153	0.318637	-3.13837	4.32533	13.5745
Gfap	17.4847	6.07266e-05	0.00243607	0.318369	-3.14101	1.37136	4.30745
Bmp4	20.4498	0.000297625	0.0070645	0.316953	-3.15505	1.59377	5.02843
Mfge8	79.5719	0.00644469	0.0525535	0.31641	-3.16046	5.82458	18.4083
Fbln1	619.567	0.00273521	0.030593	0.315491	-3.16966	47.2242	149.685
Tp73	196.696	0.0114334	0.0745313	0.314927	-3.17534	14.7124	46.7168
Tpm2	21.965	4.65371e-06	0.00038379	0.314471	-3.17994	1.71893	5.46609
Stard8	20.6852	0.00493993	0.0450102	0.31361	-3.18867	1.56238	4.98191
Emp3	12.7495	0.00131823	0.0187756	0.312876	-3.19616	0.975542	3.11799
Hbg1	2421.5	1.51381e-05	0.00091297	0.311638	-3.20885	186.633	598.877
Fbln1	133.95	0.00166914	0.0219551	0.308119	-3.2455	10.0673	32.6735
Car2	120.063	0.000218232	0.00570398	0.307989	-3.24687	9.12676	29.6334
Cgnl1	165.349	0.00166446	0.0219261	0.307337	-3.25376	12.3738	40.2612
Wnk4	12.0508	0.00470339	0.043674	0.30597	-3.2683	0.81461	2.66239
Kcnn4	18.5063	0.00507822	0.0457298	0.304511	-3.28396	1.36596	4.48575
Rhag	51.4402	0.00190708	0.0242397	0.303145	-3.29875	3.78612	12.4895
Art4	14.4691	1.6169e-07	2.7304e-05	0.302323	-3.30772	1.09335	3.6165
Hbz	5935.3	1.90624e-06	0.000201187	0.301266	-3.31932	449.224	1491.12
Cited4	23.5891	4.77995e-11	2.23891e-08	0.300322	-3.32975	1.79028	5.96118
Cavin2	34.0746	0.01152	0.0748757	0.296503	-3.37265	2.42171	8.16757
Akr7a3	23.4181	0.00246369	0.0284955	0.293389	-3.40845	1.67788	5.71896
Ogn	39.5666	0.00586899	0.0499176	0.288668	-3.46419	2.80234	9.70785
Spta1	78.3159	0.00166419	0.0219261	0.288165	-3.47023	5.58692	19.3879
Hba-a3	616.432	0.000136507	0.0042182	0.287323	-3.48041	44.4714	154.779
Hba-a2	5436.97	0.000252064	0.00630372	0.285682	-3.5004	389.101	1362.01
Hba-a2	8904.95	0.000240298	0.00614824	0.285652	-3.50077	637.58	2232.02
Alas2	206.75	0.000455015	0.00945823	0.285024	-3.50848	14.72	51.6449
Mt1	42.7182	0.00203101	0.0252184	0.283899	-3.52238	2.97001	10.4615
Hbe1	17334	6.725e-05	0.00259219	0.283884	-3.52256	1238.71	4363.45
Ahsp	89.6978	0.000120496	0.00389163	0.281312	-3.55478	6.30946	22.4287
Hapln1	46.2749	0.00840167	0.0618816	0.277765	-3.60016	3.15391	11.3546
Mmrn1	25.2551	0.0103203	0.0698164	0.276763	-3.6132	1.69744	6.13318
Rhd	28.9937	0.000343223	0.00763354	0.274195	-3.64704	2.01794	7.35951
Cd52	19.017	0.001154	0.0174141	0.273793	-3.6524	1.29325	4.72347
Cfap126	22.0978	0.00623068	0.0517083	0.272409	-3.67094	1.46404	5.37441
Atp6ap1l	10.0689	0.00636019	0.0522769	0.271757	-3.67975	0.669715	2.46439
Wnt8b	142.372	0.0127588	0.0796852	0.262999	-3.80229	9.1401	34.7534
Slc17a7	28.9455	0.00790353	0.05939	0.258043	-3.87533	1.83603	7.11522
Scn5a	22.2836	0.00213607	0.0260797	0.254011	-3.93684	1.42004	5.59045
Scn5a	56.554	0.00213715	0.0260797	0.254005	-3.93693	3.60384	14.1881
Rnaseh2a	72.3747	0.000241497	0.00616578	0.252448	-3.96122	4.70538	18.639
Aebp1	61.6419	0.00084626	0.0142876	0.251727	-3.97255	3.93146	15.6179
Wfikkn2	23.4553	0.0105654	0.0708796	0.243924	-4.09963	1.39136	5.70408
Abcg5	25.1124	0.00144	0.0197927	0.240459	-4.15871	1.54044	6.40623
Ccdc80	10.0862	0.0146934	0.0870462	0.238058	-4.20065	0.595818	2.50282
Dmrta1	122.14	0.00955332	0.0668218	0.237866	-4.20404	7.15653	30.0864
Pf4	11.0252	0.00169064	0.0221885	0.23185	-4.31314	0.653474	2.81853
LOC680227	17.3989	0.000202486	0.00546022	0.230254	-4.34302	1.04135	4.5226
Mrc1	38.2851	0.0128993	0.0802799	0.222709	-4.49016	2.09941	9.4267
RT1-N3	30.8352	8.54872e-15	1.01052e-11	0.221925	-4.50603	1.84823	8.32819
Kank1	16.7551	0.0002145	0.00566812	0.220567	-4.53377	0.962591	4.36416
Fmod	17.0334	0.0059504	0.0502412	0.218058	-4.58595	0.946555	4.34085
Tinagl1	16.5306	0.0063983	0.0524327	0.217263	-4.60273	0.912838	4.20154
Col1a1	1019.51	0.0102446	0.0695144	0.212697	-4.70153	54.2848	255.222
Mt1m	10.13	4.73908e-05	0.00203459	0.212052	-4.71583	0.563807	2.65882
Col3a1	1681.92	0.00606416	0.0508609	0.210025	-4.76134	90.2923	429.912
Acy3	10.1765	0.00843029	0.0619724	0.204033	-4.90117	0.516292	2.53044
Aqp1	33.1383	0.0123955	0.0783268	0.201907	-4.95279	1.66996	8.27096
Col13a1	10.3142	0.00373425	0.0376608	0.201026	-4.97449	0.537076	2.67168
Kcnj13	10.9421	0.0109185	0.0723182	0.201007	-4.97496	0.558686	2.77944
Dynlrb2	11.6656	0.00972872	0.0677001	0.165199	-6.05331	0.499565	3.02402
Cfap52	15.4535	0.00572962	0.0491663	0.164975	-6.06154	0.659904	4.00004
Pklr	27.9095	0.000876195	0.0146013	0.156135	-6.40472	1.19148	7.63107
Dmrt3	167.006	0.00822522	0.0608941	0.152939	-6.53856	6.65743	43.53
Dnah8	12.2193	1.86962e-13	1.50683e-10	0.15133	-6.60806	0.528789	3.49427
Mcidas	17.5091	0.00473595	0.0438502	0.14803	-6.75539	0.68859	4.65169
Lum	252.329	0.0124535	0.0784731	0.141484	-7.06793	9.49992	67.1448
Lamc3	43.1457	0.0169976	0.0957689	0.129628	-7.71436	1.45698	11.2396
AABR07019383.1	72.8172	0.013258	0.0815108	0.128667	-7.77199	2.45572	19.0858
Clec18a	10.0562	5.44009e-15	7.03049e-12	0.11808	-8.46884	0.326886	2.76834
Lyve1	60.0774	0.0125921	0.0790334	0.0908762	-11.004	1.46505	16.1214
Wdr63	11.2085	0.0165023	0.0938128	0.083138	-12.0282	0.246181	2.96111
Tpm1	11.6382	0.00382181	0.0381572	0.0825764	-12.11	0.256792	3.10975
Fmo1	20.3674	0.0100826	0.068806	0.0441642	-22.6428	0.246924	5.59106
Stat6	18.4784	0.00227859	0.027286	0.0418816	-23.8768	0.222662	5.31647
AABR07039356.2	26.9923	0	0	0.0177568	-56.3165	0.155371	8.74993
Ank2	25.0636	7.80324e-11	3.54767e-08	0.00776298	-128.816	0.0575125	7.40855
LOC680227	11.9758	0.0048382	0.0444487	0.00231483	-431.997	0.00904737	3.90843
Ank2	31.3417	2.01404e-05	0.00112299	0.00163781	-610.573	0.0162504	9.92205
AABR07039356.2	37.7816	1.52298e-08	3.69916e-06	5.75053e-05	-17389.7	0.000720002	12.5206
RF02266	10.1675	0	0	3.02186e-05	-33092.2	0.0001	3.30922
